# Supplementary material for: Combining the Sterile Insect Technique with the Incompatible Insect Technique: III-Robust Mating Competitiveness of Irradiated Triple Wolbachia-Infected Aedes albopictus Males under Semi-Field Conditions
Source: PLoS One. 2016 Mar 18;11(3):e0151864. doi: 10.1371/journal.pone.0151864 (PMC4798476; doi:10.1371/journal.pone.0151864)
Supplement: S1 File — This file contains all the raw data for this experiment. (XLSX) [file pone.0151864.s001.xlsx]

## Sheet: male competitiveness small cage
0 doze	HC male:GUA male:GUA female	Rep	hatch number	egg number	hatch rate				28doze	irrad HC male:GUA male:GUA female	Rep	hatch number	egg number	hatch rate
0 doze	0:50:50 (compatible)	1	29	39	0.74359	0.879999	Average		28doze	00:50:50 (Compatible)	1	44	55	0.8	Average	0.901596
0 doze	0:50:50 (compatible)	1	68	70	0.971429	0.143979	SD		28doze	00:50:50 (Compatible)	1	46	56	0.821429	SD	0.0882257
0 doze	0:50:50 (compatible)	1	27	28	0.964286	8.42615	SQRT		28doze	00:50:50 (Compatible)	1	58	60	0.966667	SQRT	7.68115
0 doze	0:50:50 (compatible)	1	36	36	1	0.0170872	SE		28doze	00:50:50 (Compatible)	1	44	56	0.785714	SE	0.011486
0 doze	0:50:50 (compatible)	1	23	31	0.741935				28doze	00:50:50 (Compatible)	1	62	63	0.984127
0 doze	0:50:50 (compatible)	1	30	46	0.652174	53.662	Average		28doze	00:50:50 (Compatible)	1	67	70	0.957143	Average	48.9322
0 doze	0:50:50 (compatible)	1	17	19	0.894737	21.7124	SD		28doze	00:50:50 (Compatible)	1	65	69	0.942029	SD	19.1706
0 doze	0:50:50 (compatible)	1	22	31	0.709677	2.57678	SE		28doze	00:50:50 (Compatible)	1	69	70	0.985714	SE	2.4958
0 doze	0:50:50 (compatible)	1	34	34	1	3810	SUM		28doze	00:50:50 (Compatible)	1	57	68	0.838235	SUM	2887
0 doze	0:50:50 (compatible)	1	23	23	1				28doze	00:50:50 (Compatible)	1	34	36	0.944444
0 doze	0:50:50 (compatible)	1	45	45	1				28doze	00:50:50 (Compatible)	1	48	54	0.888889	0.902632	0.925173
0 doze	0:50:50 (compatible)	1	32	40	0.8				28doze	00:50:50 (Compatible)	1	58	60	0.966667	0.0198774	0.887616
0 doze	0:50:50 (compatible)	1	37	55	0.672727	0.880801	0.866981		28doze	00:50:50 (Compatible)	1	51	54	0.944444	1.732	0.895107
0 doze	0:50:50 (compatible)	1	41	48	0.854167	0.0281093	0.862277		28doze	00:50:50 (Compatible)	1	50	51	0.980392	0.0114765
0 doze	0:50:50 (compatible)	1	17	17	1	1.732	0.913145		28doze	00:50:50 (Compatible)	1	13	13	1
0 doze	0:50:50(compatible)	2	48	50	0.96	0.0162294			28doze	00:50:50 (Compatible)	1	35	36	0.972222
0 doze	0:50:50(compatible)	2	29	42	0.690476				28doze	00:50:50 (Compatible)	1	27	27	1
0 doze	0:50:50(compatible)	2	78	80	0.975				28doze	00:50:50 (Compatible)	1	21	24	0.875
0 doze	0:50:50(compatible)	2	98	100	0.98				28doze	00:50:50 (Compatible)	2	49	49	1
0 doze	0:50:50(compatible)	2	50	56	0.892857				28doze	00:50:50 (Compatible)	2	46	49	0.938776
0 doze	0:50:50(compatible)	2	33	42	0.785714				28doze	00:50:50 (Compatible)	2	25	32	0.78125
0 doze	0:50:50(compatible)	2	68	68	1				28doze	00:50:50 (Compatible)	2	48	60	0.8
0 doze	0:50:50(compatible)	2	45	60	0.75				28doze	00:50:50 (Compatible)	2	31	31	1
0 doze	0:50:50(compatible)	2	18	19	0.947368				28doze	00:50:50 (Compatible)	2	9	10	0.9
0 doze	0:50:50(compatible)	2	43	45	0.955556				28doze	00:50:50 (Compatible)	2	49	58	0.844828
0 doze	0:50:50(compatible)	2	49	50	0.98				28doze	00:50:50 (Compatible)	2	39	40	0.975
0 doze	0:50:50(compatible)	2	31	48	0.645833				28doze	00:50:50 (Compatible)	2	39	40	0.975
0 doze	0:50:50(compatible)	2	29	31	0.935484				28doze	00:50:50 (Compatible)	2	42	45	0.933333
0 doze	0:50:50(compatible)	2	98	104	0.942308				28doze	00:50:50 (Compatible)	2	68	79	0.860759
0 doze	0:50:50(compatible)	2	9	11	0.818182				28doze	00:50:50 (Compatible)	2	69	76	0.907895
0 doze	0:50:50(compatible)	2	50	90	0.555556				28doze	00:50:50 (Compatible)	2	47	58	0.810345
0 doze	0:50:50(compatible)	2	44	62	0.709677				28doze	00:50:50 (Compatible)	2	69	74	0.932432
0 doze	0:50:50(compatible)	2	42	58	0.724138				28doze	00:50:50 (Compatible)	2	16	17	0.941176
0 doze	0:50:50(compatible)	2	94	98	0.959184				28doze	00:50:50 (Compatible)	2	26	32	0.8125
0 doze	0:50:50(compatible)	2	56	58	0.965517				28doze	00:50:50 (Compatible)	2	7	8
0 doze	0:50:50(compatible)	2	56	56	1				28doze	00:50:50 (Compatible)	2	46	65	0.707692
0 doze	0:50:50(compatible)	2	50	56	0.892857				28doze	00:50:50 (Compatible)	2	38	61	0.622951
0 doze	0:50:50(compatible)	2	25	69	0.362319				28doze	00:50:50 (Compatible)	2	65	71	0.915493
0 doze	0:50:50(compatible)	2	60	96	0.625				28doze	00:50:50 (Compatible)	2	34	34	1
0 doze	0:50:50(compatible)	2	59	59	1				28doze	00:50:50 (Compatible)	2	43	46	0.934783
0 doze	0:50:50(compatible)	2	68	68	1				28doze	00:50:50 (Compatible)	2	56	60	0.933333
0 doze	0:50:50(compatible)	2	59	59	1				28doze	00:50:50 (Compatible)	3	46	51	0.901961
0 doze	0:50:50(compatible)	2	50	51	0.980392				28doze	00:50:50 (Compatible)	3	63	78	0.807692
0 doze	0:50:50(compatible)	2	96	96	1				28doze	00:50:50 (Compatible)	3	56	73	0.767123
0 doze	0:50:50(compatible)	2	64	70	0.914286				28doze	00:50:50 (Compatible)	3	15	18	0.833333
0 doze	0:50:50(compatible)	2	19	19	1				28doze	00:50:50 (Compatible)	3	32	33	0.969697
0 doze	0:50:50(compatible)	2	20	31	0.645161				28doze	00:50:50 (Compatible)	3	46	50	0.92
0 doze	0:50:50(compatible)	3	45	63	0.714286				28doze	00:50:50 (Compatible)	3	25	26	0.961538
0 doze	0:50:50(compatible)	3	52	56	0.928571				28doze	00:50:50 (Compatible)	3	53	53	1
0 doze	0:50:50(compatible)	3	47	50	0.94				28doze	00:50:50 (Compatible)	3	20	20	1
0 doze	0:50:50(compatible)	3	54	63	0.857143				28doze	00:50:50 (Compatible)	3	44	61	0.721311
0 doze	0:50:50(compatible)	3	85	85	1				28doze	00:50:50 (Compatible)	3	62	79	0.78481
0 doze	0:50:50(compatible)	3	56	59	0.949153				28doze	00:50:50 (Compatible)	3	28	32	0.875
0 doze	0:50:50(compatible)	3	66	68	0.970588				28doze	00:50:50 (Compatible)	3	67	69	0.971014
0 doze	0:50:50(compatible)	3	50	63	0.793651				28doze	00:50:50 (Compatible)	3	21	27	0.777778
0 doze	0:50:50(compatible)	3	35	35	1				28doze	00:50:50 (Compatible)	3	26	28	0.928571
0 doze	0:50:50(compatible)	3	51	51	1				28doze	00:50:50 (Compatible)	3	70	72	0.972222
0 doze	0:50:50(compatible)	3	15	16	0.9375				28doze	00:50:50 (Compatible)	3	46	48	0.958333
0 doze	0:50:50(compatible)	3	56	58	0.965517				28doze	00:50:50 (Compatible)	3	50	52	0.961538
0 doze	0:50:50(compatible)	3	72	73	0.986301				28doze	irrad HC male:GUA male:GUA female	Rep	hatch number	egg number	hatch rate
0 doze	0:50:50(compatible)	3	67	75	0.893333				28doze	2 days, 2:50:50	1	0	44	0	Average	0.617505
0 doze	0:50:50(compatible)	3	44	58	0.758621				28doze	2 days, 2:50:50	1	50	61	0.819672	SD	0.397661
0 doze	0:50:50(compatible)	3	57	57	1				28doze	2 days, 2:50:50	1	63	81	0.777778	SQRT	7.93725
0 doze	0:50:50(compatible)	3	43	43	1				28doze	2 days, 2:50:50	1	72	73	0.986301	SE	0.0501006
0 doze	0:50:50(compatible)	3	68	77	0.883117				28doze	2 days, 2:50:50	1	47	47	1
0 doze	0:50:50(compatible)	3	52	53	0.981132				28doze	2 days, 2:50:50	1	34	41	0.829268	Average	53.9206
0 doze	0:50:50(compatible)	3	64	66	0.969697				28doze	2 days, 2:50:50	1	14	14	1	SD	21.8789
0 doze	0:50:50(compatible)	3	57	58	0.982759				28doze	2 days, 2:50:50	1	26	27	0.962963	SE	2.75648
0 doze	0:50:50(compatible)	3	6	8					28doze	2 days, 2:50:50	1	22	101	0.217822	SUM	3397
0 doze	0:50:50(compatible)	3	24	46	0.521739				28doze	2 days, 2:50:50	1	0	50	0
0 doze	0:50:50(compatible)	3	63	65	0.969231				28doze	2 days, 2:50:50	1	0	67	0
0 doze	HC male:GUA male:GUA female	Rep	hatch number	egg number	hatch rate				28doze	2 days, 2:50:50	1	48	49	0.979592
0 doze	2 days, 2:50:50	1	33	34	0.970588	0.524966	Average		28doze	2 days, 2:50:50	1	33	66	0.5
0 doze	2 days, 2:50:50	1	55	55	1	0.427387	SD		28doze	2 days, 2:50:50	1	0	34	0	0.620158	0.644185
0 doze	2 days, 2:50:50	1	48	48	1	9.21954	SQRT		28doze	2 days, 2:50:50	1	34	42	0.809524	0.062588	0.549117
0 doze	2 days, 2:50:50	1	34	40	0.85	0.0463566	SE		28doze	2 days, 2:50:50	1	57	57	1	1.732	0.667172
0 doze	2 days, 2:50:50	1	0	12	0				28doze	2 days, 2:50:50	1	42	51	0.823529	0.0361362
0 doze	2 days, 2:50:50	1	43	43	1	47.2824	Average		28doze	2 days, 2:50:50	1	40	45	0.888889
0 doze	2 days, 2:50:50	1	5	5		25.4023	SD		28doze	2 days, 2:50:50	2	55	55	1
0 doze	2 days, 2:50:50	1	20	22	0.909091	2.75527	SE		28doze	2 days, 2:50:50	2	0	84	0
0 doze	2 days, 2:50:50	1	40	42	0.952381	4019	SUM		28doze	2 days, 2:50:50	2	34	47	0.723404
0 doze	2 days, 2:50:50	1	0	10	0				28doze	2 days, 2:50:50	2	10	10	1
0 doze	2 days, 2:50:50	1	17	36	0.472222				28doze	2 days, 2:50:50	2	66	66	1
0 doze	2 days, 2:50:50	1	0	32	0				28doze	2 days, 2:50:50	2	43	43	1
0 doze	2 days, 2:50:50	1	16	24	0.666667	0.576084	0.528857		28doze	2 days, 2:50:50	2	23	53	0.433962
0 doze	2 days, 2:50:50	1	7	21	0.333333	0.470785	0.0534803		28doze	2 days, 2:50:50	2	0	78	0
0 doze	2 days, 2:50:50	1	0	22	0	0.539701	1.732		28doze	2 days, 2:50:50	2	0	40	0
0 doze	2 days, 2:50:50	1	0	52	0		0.0308778		28doze	2 days, 2:50:50	2	3	12	0.25
0 doze	2 days, 2:50:50	1	4	28	0.142857				28doze	2 days, 2:50:50	2	51	58	0.87931
0 doze	2 days, 2:50:50	1	25	25	1				28doze	2 days, 2:50:50	2	0	96	0
0 doze	2 days, 2:50:50	1	18	39	0.461538				28doze	2 days, 2:50:50	2	60	62	0.967742
0 doze	2 days, 2:50:50	1	28	30	0.933333				28doze	2 days, 2:50:50	2	35	43	0.813953
0 doze	2 days, 2:50:50	1	31	32	0.96875				28doze	2 days, 2:50:50	2	0	70	0
0 doze	2 days, 2:50:50	1	0	19	0				28doze	2 days, 2:50:50	2	0	18	0
0 doze	2 days, 2:50:50	1	22	29	0.758621				28doze	2 days, 2:50:50	2	54	55	0.981818
0 doze	2 days, 2:50:50	1	9	49	0.183673				28doze	2 days, 2:50:50	2	24	29	0.827586
0 doze	2 days, 2:50:50	1	31	32	0.96875				28doze	2 days, 2:50:50	2	38	61	0.622951
0 doze	2 days, 2:50:50	1	0	40	0				28doze	2 days, 2:50:50	2	19	42	0.452381
0 doze	2 days, 2:50:50	1	52	52	1				28doze	2 days, 2:50:50	2	0	66	0
0 doze	2 days, 2:50:50	1	56	57	0.982456				28doze	2 days, 2:50:50	2	47	49	0.959184
0 doze	2 days, 2:50:50	2	108	111	0.972973				28doze	2 days, 2:50:50	2	33	46	0.717391
0 doze	2 days, 2:50:50	2	0	117	0				28doze	2 days, 2:50:50	3	0	73	0
0 doze	2 days, 2:50:50	2	65	69	0.942029				28doze	2 days, 2:50:50	3	25	28	0.892857
0 doze	2 days, 2:50:50	2	11	39	0.282051				28doze	2 days, 2:50:50	3	57	57	1
0 doze	2 days, 2:50:50	2	39	71	0.549296				28doze	2 days, 2:50:50	3	28	28	1
0 doze	2 days, 2:50:50	2	0	51	0				28doze	2 days, 2:50:50	3	84	92	0.913043
0 doze	2 days, 2:50:50	2	0	40	0				28doze	2 days, 2:50:50	3	14	33	0.424242
0 doze	2 days, 2:50:50	2	65	65	1				28doze	2 days, 2:50:50	3	87	95	0.915789
0 doze	2 days, 2:50:50	2	0	37	0				28doze	2 days, 2:50:50	3	77	77	1
0 doze	2 days, 2:50:50	2	60	64	0.9375				28doze	2 days, 2:50:50	3	56	61	0.918033
0 doze	2 days, 2:50:50	2	10	85	0.117647				28doze	2 days, 2:50:50	3	0	35	0
0 doze	2 days, 2:50:50	2	54	58	0.931034				28doze	2 days, 2:50:50	3	51	51	1
0 doze	2 days, 2:50:50	2	0	50	0				28doze	2 days, 2:50:50	3	62	74	0.837838
0 doze	2 days, 2:50:50	2	33	45	0.733333				28doze	2 days, 2:50:50	3	83	94	0.882979
0 doze	2 days, 2:50:50	2	65	77	0.844156				28doze	2 days, 2:50:50	3	23	23	1
0 doze	2 days, 2:50:50	2	75	75	1				28doze	2 days, 2:50:50	3	0	69	0
0 doze	2 days, 2:50:50	2	83	84	0.988095				28doze	2 days, 2:50:50	3	47	56	0.839286
0 doze	2 days, 2:50:50	2	61	68	0.897059				28doze	2 days, 2:50:50	3	34	90	0.377778
0 doze	2 days, 2:50:50	2	109	111	0.981982				28doze	2 days, 2:50:50	3	11	17	0.647059
0 doze	2 days, 2:50:50	2	0	24	0				28doze	2 days, 2:50:50	3	47	49	0.959184
0 doze	2 days, 2:50:50	2	0	66	0				28doze	2 days, 2:50:50	3	0	41	0
0 doze	2 days, 2:50:50	2	69	101	0.683168				28doze	2 days, 2:50:50	3	23	55	0.418182
0 doze	2 days, 2:50:50	2	88	88	1				28doze	2 days, 2:50:50	3	43	66	0.651515
0 doze	2 days, 2:50:50	2	0	16	0				28doze	irrad HC male:GUA male:GUA female	Rep	hatch number	egg number	hatch rate
0 doze	2 days, 2:50:50	2	0	62	0				28doze	10 days, 10:50:50	1	6	8		Average	0.267738
0 doze	2 days, 2:50:50	2	12	27	0.444444				28doze	10 days, 10:50:50	1	0	13	0	SD	0.392437
0 doze	2 days, 2:50:50	2	0	15	0				28doze	10 days, 10:50:50	1	56	61	0.918033	SQRT	8.544
0 doze	2 days, 2:50:50	2	33	45	0.733333				28doze	10 days, 10:50:50	1	1	45	0.0222222	SE	0.0459313
0 doze	2 days, 2:50:50	2	0	39	0				28doze	10 days, 10:50:50	1	44	44	1
0 doze	2 days, 2:50:50	2	1	37	0.027027				28doze	10 days, 10:50:50	1	0	55	0	Average	46.7534
0 doze	2 days, 2:50:50	2	0	89	0				28doze	10 days, 10:50:50	1	0	59	0	SD	24.8896
0 doze	2 days, 2:50:50	2	24	24	1				28doze	10 days, 10:50:50	1	41	73	0.561644	SE	2.91311
0 doze	2 days, 2:50:50	3	57	59	0.966102				28doze	10 days, 10:50:50	1	1	29	0.0344828	SUM	3413
0 doze	2 days, 2:50:50	3	51	54	0.944444				28doze	10 days, 10:50:50	1	0	37	0
0 doze	2 days, 2:50:50	3	42	64	0.65625				28doze	10 days, 10:50:50	1	0	82	0
0 doze	2 days, 2:50:50	3	15	37	0.405405				28doze	10 days, 10:50:50	1	0	10	0
0 doze	2 days, 2:50:50	3	29	35	0.828571				28doze	10 days, 10:50:50	1	0	58	0	0.266547	0.208078
0 doze	2 days, 2:50:50	3	12	25	0.48				28doze	10 days, 10:50:50	1	0	29	0	0.0546456	0.316328
0 doze	2 days, 2:50:50	3	52	52	1				28doze	10 days, 10:50:50	1	0	55	0	1.732	0.275235
0 doze	2 days, 2:50:50	3	69	71	0.971831				28doze	10 days, 10:50:50	1	0	83	0	0.0315506
0 doze	2 days, 2:50:50	3	72	73	0.986301				28doze	10 days, 10:50:50	1	37	41	0.902439
0 doze	2 days, 2:50:50	3	14	61	0.229508				28doze	10 days, 10:50:50	1	0	85	0
0 doze	2 days, 2:50:50	3	52	77	0.675325				28doze	10 days, 10:50:50	1	11	12	0.916667
0 doze	2 days, 2:50:50	3	48	51	0.941176				28doze	10 days, 10:50:50	1	0	22	0
0 doze	2 days, 2:50:50	3	18	18	1				28doze	10 days, 10:50:50	1	0	27	0
0 doze	2 days, 2:50:50	3	4	5					28doze	10 days, 10:50:50	1	18	81	0.222222
0 doze	2 days, 2:50:50	3	0	56	0				28doze	10 days, 10:50:50	1	0	36	0
0 doze	2 days, 2:50:50	3	0	50	0				28doze	10 days, 10:50:50	2	0	50	0
0 doze	2 days, 2:50:50	3	0	8	0				28doze	10 days, 10:50:50	2	87	87	1
0 doze	2 days, 2:50:50	3	0	88	0				28doze	10 days, 10:50:50	2	0	47	0
0 doze	2 days, 2:50:50	3	1	67	0.0149254				28doze	10 days, 10:50:50	2	0	58	0
0 doze	2 days, 2:50:50	3	0	62	0				28doze	10 days, 10:50:50	2	0	27	0
0 doze	2 days, 2:50:50	3	16	26	0.615385				28doze	10 days, 10:50:50	2	0	16	0
0 doze	2 days, 2:50:50	3	12	35	0.342857				28doze	10 days, 10:50:50	2	10	23	0.434783
0 doze	2 days, 2:50:50	3	0	21	0				28doze	10 days, 10:50:50	2	19	70	0.271429
0 doze	2 days, 2:50:50	3	34	38	0.894737				28doze	10 days, 10:50:50	2	62	63	0.984127
0 doze	2 days, 2:50:50	3	6	6	1				28doze	10 days, 10:50:50	2	0	36	0
0 doze	HC male:GUA male:GUA female	Rep	hatch number	egg number	hatch rate				28doze	10 days, 10:50:50	2	0	84	0
0 doze	10 days, 10:50:50	1	34	34	1	0.163419	Average		28doze	10 days, 10:50:50	2	0	32	0
0 doze	10 days, 10:50:50	1	0	41	0	0.345047	SD		28doze	10 days, 10:50:50	2	67	68	0.985294
0 doze	10 days, 10:50:50	1	0	23	0	8.88819	SQRT		28doze	10 days, 10:50:50	2	52	76	0.684211
0 doze	10 days, 10:50:50	1	30	31	0.967742	0.0388208	SE		28doze	10 days, 10:50:50	2	0	31	0
0 doze	10 days, 10:50:50	1	0	26	0				28doze	10 days, 10:50:50	2	7	7
0 doze	10 days, 10:50:50	1	0	11	0	48.0127	Average		28doze	10 days, 10:50:50	2	82	82	1
0 doze	10 days, 10:50:50	1	1	7		26.7637	SD		28doze	10 days, 10:50:50	2	0	26	0
0 doze	10 days, 10:50:50	1	0	20	0	3.01115	SE		28doze	10 days, 10:50:50	2	0	34	0
0 doze	10 days, 10:50:50	1	0	28	0	3793	SUM		28doze	10 days, 10:50:50	2	0	33	0
0 doze	10 days, 10:50:50	1	0	18	0				28doze	10 days, 10:50:50	2	2	11	0.181818
0 doze	10 days, 10:50:50	1	34	34	1				28doze	10 days, 10:50:50	2	61	63	0.968254
0 doze	10 days, 10:50:50	1	0	24	0				28doze	10 days, 10:50:50	2	49	64	0.765625
0 doze	10 days, 10:50:50	1	0	52	0	0.148387	0.161706		28doze	10 days, 10:50:50	2	0	38	0
0 doze	10 days, 10:50:50	1	0	37	0	0.180164	0.0165		28doze	10 days, 10:50:50	3	53	59	0.898305
0 doze	10 days, 10:50:50	1	0	44	0	0.156568	1.732		28doze	10 days, 10:50:50	3	0	51	0
0 doze	10 days, 10:50:50	1	0	10	0		0.00952658		28doze	10 days, 10:50:50	3	0	42	0
0 doze	10 days, 10:50:50	1	0	52	0				28doze	10 days, 10:50:50	3	55	57	0.964912
0 doze	10 days, 10:50:50	1	0	29	0				28doze	10 days, 10:50:50	3	11	17	0.647059
0 doze	10 days, 10:50:50	1	0	6					28doze	10 days, 10:50:50	3	0	45	0
0 doze	10 days, 10:50:50	1	0	47	0				28doze	10 days, 10:50:50	3	0	58	0
0 doze	10 days, 10:50:50	1	0	29	0				28doze	10 days, 10:50:50	3	31	104	0.298077
0 doze	10 days, 10:50:50	1	0	17	0				28doze	10 days, 10:50:50	3	0	82	0
0 doze	10 days, 10:50:50	2	77	79	0.974684				28doze	10 days, 10:50:50	3	0	58	0
0 doze	10 days, 10:50:50	2	0	104	0				28doze	10 days, 10:50:50	3	17	19	0.894737
0 doze	10 days, 10:50:50	2	0	46	0				28doze	10 days, 10:50:50	3	12	24	0.5
0 doze	10 days, 10:50:50	2	27	36	0.75				28doze	10 days, 10:50:50	3	0	110	0
0 doze	10 days, 10:50:50	2	20	68	0.294118				28doze	10 days, 10:50:50	3	0	60	0
0 doze	10 days, 10:50:50	2	0	109	0				28doze	10 days, 10:50:50	3	0	58	0
0 doze	10 days, 10:50:50	2	1	59	0.0169492				28doze	10 days, 10:50:50	3	0	16	0
0 doze	10 days, 10:50:50	2	0	20	0				28doze	10 days, 10:50:50	3	59	60	0.983333
0 doze	10 days, 10:50:50	2	0	55	0				28doze	10 days, 10:50:50	3	0	42	0
0 doze	10 days, 10:50:50	2	1	91	0.010989				28doze	10 days, 10:50:50	3	14	22	0.636364
0 doze	10 days, 10:50:50	2	26	103	0.252427				28doze	10 days, 10:50:50	3	72	72	1
0 doze	10 days, 10:50:50	2	73	78	0.935897				28doze	10 days, 10:50:50	3	0	12	0
0 doze	10 days, 10:50:50	2	52	70	0.742857				28doze	10 days, 10:50:50	3	0	10	0
0 doze	10 days, 10:50:50	2	0	10	0				28doze	10 days, 10:50:50	3	0	32	0
0 doze	10 days, 10:50:50	2	0	59	0				28doze	10 days, 10:50:50	3	11	33	0.333333
0 doze	10 days, 10:50:50	2	0	58	0				28doze	10 days, 10:50:50	3	0	29	0
0 doze	10 days, 10:50:50	2	0	59	0				28doze	10 days, 10:50:50	3	0	70	0
0 doze	10 days, 10:50:50	2	16	16	1				28doze	irrad HC male:GUA male:GUA female	Rep	hatch number	egg number	hatch rate
0 doze	10 days, 10:50:50	2	0	41	0				28doze	20 days, 20:50:50	1	0	23	0	Average	0.0944242
0 doze	10 days, 10:50:50	2	1	100	0.01				28doze	20 days, 20:50:50	1	0	81	0	SD	0.267055
0 doze	10 days, 10:50:50	2	0	47	0				28doze	20 days, 20:50:50	1	55	56	0.982143	SQRT	8.12404
0 doze	10 days, 10:50:50	2	0	125	0				28doze	20 days, 20:50:50	1	0	53	0	SE	0.0328722
0 doze	10 days, 10:50:50	2	0	81	0				28doze	20 days, 20:50:50	1	0	75	0
0 doze	10 days, 10:50:50	2	0	75	0				28doze	20 days, 20:50:50	1	0	56	0	Average	52.1515
0 doze	10 days, 10:50:50	2	0	10	0				28doze	20 days, 20:50:50	1	0	55	0	SD	22.8145
0 doze	10 days, 10:50:50	2	0	44	0				28doze	20 days, 20:50:50	1	0	72	0	SE	2.80827
0 doze	10 days, 10:50:50	2	0	27	0				28doze	20 days, 20:50:50	1	0	74	0	SUM	3442
0 doze	10 days, 10:50:50	2	9	38	0.236842				28doze	20 days, 20:50:50	1	0	73	0
0 doze	10 days, 10:50:50	2	0	42	0				28doze	20 days, 20:50:50	1	0	18	0
0 doze	10 days, 10:50:50	3	0	66	0				28doze	20 days, 20:50:50	1	0	10	0	0.0963151	0.0724769
0 doze	10 days, 10:50:50	3	0	63	0				28doze	20 days, 20:50:50	1	0	60	0	0.0337051	0.0815915
0 doze	10 days, 10:50:50	3	0	30	0				28doze	20 days, 20:50:50	1	0	15	0	1.732	0.134877
0 doze	10 days, 10:50:50	3	0	6					28doze	20 days, 20:50:50	1	0	31	0	0.0194602
0 doze	10 days, 10:50:50	3	0	73	0				28doze	20 days, 20:50:50	1	0	52	0
0 doze	10 days, 10:50:50	3	64	67	0.955224				28doze	20 days, 20:50:50	1	0	56	0
0 doze	10 days, 10:50:50	3	0	71	0				28doze	20 days, 20:50:50	1	0	45	0
0 doze	10 days, 10:50:50	3	1	76	0.0131579				28doze	20 days, 20:50:50	1	2	59	0.0338983
0 doze	10 days, 10:50:50	3	57	57	1				28doze	20 days, 20:50:50	1	34	47	0.723404
0 doze	10 days, 10:50:50	3	0	12	0				28doze	20 days, 20:50:50	1	0	40	0
0 doze	10 days, 10:50:50	3	1	39	0.025641				28doze	20 days, 20:50:50	1	0	38	0
0 doze	10 days, 10:50:50	3	0	38	0				28doze	20 days, 20:50:50	1	0	30	0
0 doze	10 days, 10:50:50	3	1	58	0.0172414				28doze	20 days, 20:50:50	1	0	13	0
0 doze	10 days, 10:50:50	3	34	35	0.971429				28doze	20 days, 20:50:50	2	54	70	0.771429
0 doze	10 days, 10:50:50	3	0	54	0				28doze	20 days, 20:50:50	2	0	68	0
0 doze	10 days, 10:50:50	3	0	39	0				28doze	20 days, 20:50:50	2	0	37	0
0 doze	10 days, 10:50:50	3	51	52	0.980769				28doze	20 days, 20:50:50	2	0	38	0
0 doze	10 days, 10:50:50	3	2	70	0.0285714				28doze	20 days, 20:50:50	2	0	64	0
0 doze	10 days, 10:50:50	3	0	33	0				28doze	20 days, 20:50:50	2	0	16	0
0 doze	10 days, 10:50:50	3	12	51	0.235294				28doze	20 days, 20:50:50	2	0	51	0
0 doze	10 days, 10:50:50	3	0	19	0				28doze	20 days, 20:50:50	2	0	88	0
0 doze	10 days, 10:50:50	3	0	58	0				28doze	20 days, 20:50:50	2	0	43	0
0 doze	10 days, 10:50:50	3	0	74	0				28doze	20 days, 20:50:50	2	41	53	0.773585
0 doze	10 days, 10:50:50	3	0	85	0				28doze	20 days, 20:50:50	2	0	77	0
0 doze	10 days, 10:50:50	3	0	71	0				28doze	20 days, 20:50:50	2	0	68	0
0 doze	10 days, 10:50:50	3	0	54	0				28doze	20 days, 20:50:50	2	0	17	0
0 doze	10 days, 10:50:50	3	0	57	0				28doze	20 days, 20:50:50	2	0	110	0
0 doze	10 days, 10:50:50	3	0	15	0				28doze	20 days, 20:50:50	2	0	52	0
0 doze	HC male:GUA male:GUA female	Rep	hatch number	egg number	hatch rate				28doze	20 days, 20:50:50	2	0	31	0
0 doze	20 days, 20:50:50	1	3	46	0.0652174	0.107969	Average		28doze	20 days, 20:50:50	2	0	62	0
0 doze	20 days, 20:50:50	1	3	40	0.075	0.258568	SD		28doze	20 days, 20:50:50	2	0	54	0
0 doze	20 days, 20:50:50	1	0	15	0	9.11043	SQRT		28doze	20 days, 20:50:50	2	0	81	0
0 doze	20 days, 20:50:50	1	21	33	0.636364	0.0283815	SE		28doze	20 days, 20:50:50	2	0	23	0
0 doze	20 days, 20:50:50	1	0	43	0				28doze	20 days, 20:50:50	2	0	24	0
0 doze	20 days, 20:50:50	1	0	43	0	50.7831	Average		28doze	20 days, 20:50:50	2	10	40	0.25
0 doze	20 days, 20:50:50	1	0	46	0	21.9245	SD		28doze	20 days, 20:50:50	3	0	21	0
0 doze	20 days, 20:50:50	1	0	53	0	2.40653	SE		28doze	20 days, 20:50:50	3	0	74	0
0 doze	20 days, 20:50:50	1	0	40	0	4215	SUM		28doze	20 days, 20:50:50	3	63	63	1
0 doze	20 days, 20:50:50	1	0	39	0				28doze	20 days, 20:50:50	3	0	43	0
0 doze	20 days, 20:50:50	1	0	40	0	0.0821066	0.107236		28doze	20 days, 20:50:50	3	0	71	0
0 doze	20 days, 20:50:50	1	0	42	0	0.0870049	0.0393603		28doze	20 days, 20:50:50	3	27	38	0.710526
0 doze	20 days, 20:50:50	1	0	31	0	0.152598	1.732		28doze	20 days, 20:50:50	3	0	42	0
0 doze	20 days, 20:50:50	1	0	34	0		0.0227254		28doze	20 days, 20:50:50	3	0	77	0
0 doze	20 days, 20:50:50	1	3	34	0.0882353				28doze	20 days, 20:50:50	3	0	38	0
0 doze	20 days, 20:50:50	1	0	33	0				28doze	20 days, 20:50:50	3	0	104	0
0 doze	20 days, 20:50:50	1	2	17	0.117647				28doze	20 days, 20:50:50	3	0	49	0
0 doze	20 days, 20:50:50	1	0	31	0				28doze	20 days, 20:50:50	3	0	50	0
0 doze	20 days, 20:50:50	1	0	60	0				28doze	20 days, 20:50:50	3	76	77	0.987013
0 doze	20 days, 20:50:50	1	83	84	0.988095				28doze	20 days, 20:50:50	3	0	18	0
0 doze	20 days, 20:50:50	1	0	42	0				28doze	20 days, 20:50:50	3	0	36	0
0 doze	20 days, 20:50:50	1	0	36	0				28doze	20 days, 20:50:50	3	0	45	0
0 doze	20 days, 20:50:50	1	0	48	0				28doze	20 days, 20:50:50	3	0	76	0
0 doze	20 days, 20:50:50	1	0	50	0				28doze	20 days, 20:50:50	3	0	55	0
0 doze	20 days, 20:50:50	2	77	103	0.747573				28doze	20 days, 20:50:50	3	0	90	0
0 doze	20 days, 20:50:50	2	4	53	0.0754717				28doze	20 days, 20:50:50	3	0	76	0
0 doze	20 days, 20:50:50	2	3	40	0.075				28doze	irrad HC male:GUA male:GUA female	Rep	hatch number	egg number	hatch rate
0 doze	20 days, 20:50:50	2	0	62	0				28doze	50:0:50 (CI)	1	0	55	0	Average	0.00191997
0 doze	20 days, 20:50:50	2	2	86	0.0232558				28doze	50:0:50 (CI)	1	0	68	0	SD	0.00868118
0 doze	20 days, 20:50:50	2	0	58	0				28doze	50:0:50 (CI)	1	0	15	0	SQRT	8
0 doze	20 days, 20:50:50	2	0	84	0				28doze	50:0:50 (CI)	1	0	14	0	SE	0.00108515
0 doze	20 days, 20:50:50	2	0	48	0				28doze	50:0:50 (CI)	1	0	29	0
0 doze	20 days, 20:50:50	2	0	12	0				28doze	50:0:50 (CI)	1	0	36	0	Average	42.5846
0 doze	20 days, 20:50:50	2	0	119	0				28doze	50:0:50 (CI)	1	1	17	0.0588235	SD	21.4577
0 doze	20 days, 20:50:50	2	0	108	0				28doze	50:0:50 (CI)	1	0	28	0	SE	2.68222
0 doze	20 days, 20:50:50	2	0	57	0				28doze	50:0:50 (CI)	1	0	80	0	SUM	2768
0 doze	20 days, 20:50:50	2	0	68	0				28doze	50:0:50 (CI)	1	0	47	0
0 doze	20 days, 20:50:50	2	1	59	0.0169492				28doze	50:0:50 (CI)	1	0	48	0
0 doze	20 days, 20:50:50	2	0	41	0				28doze	50:0:50 (CI)	1	0	20	0	0.002044	0.00294118
0 doze	20 days, 20:50:50	2	0	101	0				28doze	50:0:50 (CI)	1	0	22	0	0.00128539	0.0026194
0 doze	20 days, 20:50:50	2	0	83	0				28doze	50:0:50 (CI)	1	0	31	0	1.732	0.000571429
0 doze	20 days, 20:50:50	2	0	60	0				28doze	50:0:50 (CI)	1	0	34	0	0.000742144
0 doze	20 days, 20:50:50	2	0	59	0				28doze	50:0:50 (CI)	1	0	21	0
0 doze	20 days, 20:50:50	2	50	50	1				28doze	50:0:50 (CI)	1	0	29	0
0 doze	20 days, 20:50:50	2	0	11	0				28doze	50:0:50 (CI)	1	0	78	0
0 doze	20 days, 20:50:50	2	0	70	0				28doze	50:0:50 (CI)	1	0	22	0
0 doze	20 days, 20:50:50	2	0	87	0				28doze	50:0:50 (CI)	1	0	41	0
0 doze	20 days, 20:50:50	2	6	38	0.157895				28doze	50:0:50 (CI)	2	0	51	0
0 doze	20 days, 20:50:50	2	0	10	0				28doze	50:0:50 (CI)	2	0	50	0
0 doze	20 days, 20:50:50	2	15	41	0.365854				28doze	50:0:50 (CI)	2	0	60	0
0 doze	20 days, 20:50:50	2	8	54	0.148148				28doze	50:0:50 (CI)	2	0	70	0
0 doze	20 days, 20:50:50	2	0	21	0				28doze	50:0:50 (CI)	2	2	64	0.03125
0 doze	20 days, 20:50:50	2	1	7					28doze	50:0:50 (CI)	2	0	19	0
0 doze	20 days, 20:50:50	2	0	23	0				28doze	50:0:50 (CI)	2	0	64	0
0 doze	20 days, 20:50:50	2	0	44	0				28doze	50:0:50 (CI)	2	0	12	0
0 doze	20 days, 20:50:50	3	0	56	0				28doze	50:0:50 (CI)	2	0	67	0
0 doze	20 days, 20:50:50	3	0	66	0				28doze	50:0:50 (CI)	2	0	30	0
0 doze	20 days, 20:50:50	3	38	64	0.59375				28doze	50:0:50 (CI)	2	0	75	0
0 doze	20 days, 20:50:50	3	0	58	0				28doze	50:0:50 (CI)	2	0	59	0
0 doze	20 days, 20:50:50	3	0	37	0				28doze	50:0:50 (CI)	2	0	19	0
0 doze	20 days, 20:50:50	3	0	65	0				28doze	50:0:50 (CI)	2	0	27	0
0 doze	20 days, 20:50:50	3	50	51	0.980392				28doze	50:0:50 (CI)	2	0	72	0
0 doze	20 days, 20:50:50	3	0	60	0				28doze	50:0:50 (CI)	2	0	65	0
0 doze	20 days, 20:50:50	3	35	61	0.57377				28doze	50:0:50 (CI)	2	1	54	0.0185185
0 doze	20 days, 20:50:50	3	33	60	0.55				28doze	50:0:50 (CI)	2	0	22	0
0 doze	20 days, 20:50:50	3	0	61	0				28doze	50:0:50 (CI)	2	0	36	0
0 doze	20 days, 20:50:50	3	0	67	0				28doze	50:0:50 (CI)	3	0	32	0
0 doze	20 days, 20:50:50	3	0	60	0				28doze	50:0:50 (CI)	3	0	52	0
0 doze	20 days, 20:50:50	3	0	54	0				28doze	50:0:50 (CI)	3	0	81	0
0 doze	20 days, 20:50:50	3	0	13	0				28doze	50:0:50 (CI)	3	0	33	0
0 doze	20 days, 20:50:50	3	2	75	0.0266667				28doze	50:0:50 (CI)	3	0	13	0
0 doze	20 days, 20:50:50	3	0	57	0				28doze	50:0:50 (CI)	3	0	6
0 doze	20 days, 20:50:50	3	0	58	0				28doze	50:0:50 (CI)	3	0	30	0
0 doze	20 days, 20:50:50	3	1	64	0.015625				28doze	50:0:50 (CI)	3	0	58	0
0 doze	20 days, 20:50:50	3	0	40	0				28doze	50:0:50 (CI)	3	0	66	0
0 doze	20 days, 20:50:50	3	26	51	0.509804				28doze	50:0:50 (CI)	3	0	70	0
0 doze	20 days, 20:50:50	3	0	45	0				28doze	50:0:50 (CI)	3	0	37	0
0 doze	20 days, 20:50:50	3	0	45	0				28doze	50:0:50 (CI)	3	0	10	0
0 doze	20 days, 20:50:50	3	1	44	0.0227273				28doze	50:0:50 (CI)	3	0	23	0
0 doze	20 days, 20:50:50	3	0	44	0				28doze	50:0:50 (CI)	3	0	48	0
0 doze	20 days, 20:50:50	3	0	51	0				28doze	50:0:50 (CI)	3	0	57	0
0 doze	20 days, 20:50:50	3	0	48	0				28doze	50:0:50 (CI)	3	0	75	0
0 doze	20 days, 20:50:50	3	23	23	1				28doze	50:0:50 (CI)	3	0	44	0
0 doze	HC male:GUA male:GUA female	Rep	hatch number	egg number	hatch rate				28doze	50:0:50 (CI)	3	0	32	0
0 doze	50:0:50(CI)	1	0	43	0	0.0046772	Average		28doze	50:0:50 (CI)	3	0	20	0
0 doze	50:0:50(CI)	1	0	36	0	0.0160999	SD		28doze	50:0:50 (CI)	3	0	15	0
0 doze	50:0:50(CI)	1	0	19	0	9.27362	SQRT		28doze	50:0:50 (CI)	3	0	36	0
0 doze	50:0:50(CI)	1	0	52	0	0.0017361	SE		28doze	50:0:50 (CI)	3	0	18	0
0 doze	50:0:50(CI)	1	2	46	0.0434783				28doze	50:0:50 (CI)	3	1	70	0.0142857
0 doze	50:0:50(CI)	1	0	33	0	51.7558	Average		28doze	50:0:50 (CI)	3	0	64	0
0 doze	50:0:50(CI)	1	0	39	0	25.1349	SD		28doze	50:0:50 (CI)	3	0	70	0
0 doze	50:0:50(CI)	1	0	56	0	2.71037	SE		28doze	50:0:50 (CI)	3	0	57	0
0 doze	50:0:50(CI)	1	0	27	0	4451	SUM
0 doze	50:0:50(CI)	1	0	47	0
0 doze	50:0:50(CI)	1	0	60	0
0 doze	50:0:50(CI)	1	0	35	0	0.00492373	0.005
0 doze	50:0:50(CI)	1	0	44	0	0.00372655	0.001
0 doze	50:0:50(CI)	1	0	15	0	0.00581197	1.732
0 doze	50:0:50(CI)	1	0	19	0		0.000577367
0 doze	50:0:50(CI)	1	0	22	0
0 doze	50:0:50(CI)	1	3	43	0.0697674
0 doze	50:0:50(CI)	1	0	12	0
0 doze	50:0:50(CI)	1	0	31	0
0 doze	50:0:50(CI)	1	0	70	0
0 doze	50:0:50(CI)	1	0	55	0
0 doze	50:0:50(CI)	1	0	48	0
0 doze	50:0:50(CI)	1	0	17	0
0 doze	50:0:50(CI)	2	0	84	0
0 doze	50:0:50(CI)	2	0	29	0
0 doze	50:0:50(CI)	2	0	72	0
0 doze	50:0:50(CI)	2	0	57	0
0 doze	50:0:50(CI)	2	0	70	0
0 doze	50:0:50(CI)	2	0	43	0
0 doze	50:0:50(CI)	2	0	41	0
0 doze	50:0:50(CI)	2	0	75	0
0 doze	50:0:50(CI)	2	0	93	0
0 doze	50:0:50(CI)	2	10	115	0.0869565
0 doze	50:0:50(CI)	2	0	96	0
0 doze	50:0:50(CI)	2	1	108	0.00925926
0 doze	50:0:50(CI)	2	0	19	0
0 doze	50:0:50(CI)	2	0	18	0
0 doze	50:0:50(CI)	2	0	106	0
0 doze	50:0:50(CI)	2	0	50	0
0 doze	50:0:50(CI)	2	0	68	0
0 doze	50:0:50(CI)	2	0	36	0
0 doze	50:0:50(CI)	2	0	43	0
0 doze	50:0:50(CI)	2	0	84	0
0 doze	50:0:50(CI)	2	0	106	0
0 doze	50:0:50(CI)	2	2	48	0.0416667
0 doze	50:0:50(CI)	2	0	98	0
0 doze	50:0:50(CI)	2	0	33	0
0 doze	50:0:50(CI)	2	0	32	0
0 doze	50:0:50(CI)	2	0	23	0
0 doze	50:0:50(CI)	2	0	101	0
0 doze	50:0:50(CI)	2	0	104	0
0 doze	50:0:50(CI)	2	0	66	0
0 doze	50:0:50(CI)	2	0	42	0
0 doze	50:0:50(CI)	2	0	19	0
0 doze	50:0:50(CI)	2	0	60	0
0 doze	50:0:50(CI)	2	0	56	0
0 doze	50:0:50(CI)	2	0	44	0
0 doze	50:0:50(CI)	2	0	32	0
0 doze	50:0:50(CI)	2	0	41	0
0 doze	50:0:50(CI)	2	0	39	0
0 doze	50:0:50(CI)	3	0	75	0
0 doze	50:0:50(CI)	3	0	63	0
0 doze	50:0:50(CI)	3	0	62	0
0 doze	50:0:50(CI)	3	0	41	0
0 doze	50:0:50(CI)	3	0	62	0
0 doze	50:0:50(CI)	3	0	41	0
0 doze	50:0:50(CI)	3	0	46	0
0 doze	50:0:50(CI)	3	1	25	0.04
0 doze	50:0:50(CI)	3	0	67	0
0 doze	50:0:50(CI)	3	1	18	0.0555556
0 doze	50:0:50(CI)	3	0	73	0
0 doze	50:0:50(CI)	3	0	33	0
0 doze	50:0:50(CI)	3	0	84	0
0 doze	50:0:50(CI)	3	0	56	0
0 doze	50:0:50(CI)	3	0	75	0
0 doze	50:0:50(CI)	3	0	47	0
0 doze	50:0:50(CI)	3	0	54	0
0 doze	50:0:50(CI)	3	0	37	0
0 doze	50:0:50(CI)	3	0	28	0
0 doze	50:0:50(CI)	3	0	33	0
0 doze	50:0:50(CI)	3	0	76	0
0 doze	50:0:50(CI)	3	0	64	0
0 doze	50:0:50(CI)	3	0	67	0
0 doze	50:0:50(CI)	3	0	44	0
0 doze	50:0:50(CI)	3	0	42	0
0 doze	50:0:50(CI)	3	1	18	0.0555556

## Sheet: male competitiveness semi-field
Pattern	Rep	hatch number	egg number	hatch rate	Average	0.860143
GUA male: GUA female=1:1	1	62	75	0.826667	SD	0.137895
GUA male: GUA female=1:1	1	77	82	0.939024	SQRT	6.40312
GUA male: GUA female=1:1	1	40	55	0.727273	SE	0.0215355
GUA male: GUA female=1:1	1	50	54	0.925926
GUA male: GUA female=1:1	1	36	40	0.9	Average	60.439
GUA male: GUA female=1:1	1	86	98	0.877551	SD	24.966
GUA male: GUA female=1:1	1	60	69	0.869565	SE	3.89904
GUA male: GUA female=1:1	1	16	17	0.941176	SUM	2478
GUA male: GUA female=1:1	1	70	71	0.985915
GUA male: GUA female=1:1	1	75	91	0.824176	0.859603	0.854193
GUA male: GUA female=1:1	1	43	52	0.826923		0.865012
GUA male: GUA female=1:1	1	91	93	0.978495
GUA male: GUA female=1:1	1	71	82	0.865854
GUA male: GUA female=1:1	1	80	89	0.898876
GUA male: GUA female=1:1	1	6	7
GUA male: GUA female=1:1	1	50	64	0.78125
GUA male: GUA female=1:1	1	8	15	0.533333
GUA male: GUA female=1:1	1	33	49	0.673469
GUA male: GUA female=1:1	1	43	43	1
GUA male: GUA female=1:1	2	50	54	0.925926
GUA male: GUA female=1:1	2	14	14	1
GUA male: GUA female=1:1	2	56	62	0.903226
GUA male: GUA female=1:1	2	83	97	0.85567
GUA male: GUA female=1:1	2	60	61	0.983607
GUA male: GUA female=1:1	2	50	64	0.78125
GUA male: GUA female=1:1	2	36	37	0.972973
GUA male: GUA female=1:1	2	53	54	0.981481
GUA male: GUA female=1:1	2	42	48	0.875
GUA male: GUA female=1:1	2	64	69	0.927536
GUA male: GUA female=1:1	2	21	45	0.466667
GUA male: GUA female=1:1	2	95	103	0.92233
GUA male: GUA female=1:1	2	87	90	0.966667
GUA male: GUA female=1:1	2	31	37	0.837838
GUA male: GUA female=1:1	2	43	63	0.68254
GUA male: GUA female=1:1	2	70	71	0.985915
GUA male: GUA female=1:1	2	94	95	0.989474
GUA male: GUA female=1:1	2	27	38	0.710526
GUA male: GUA female=1:1	2	86	86	1
GUA male: GUA female=1:1	2	12	25	0.48
GUA male: GUA female=1:1	2	53	59	0.898305
GUA male: GUA female=1:1	2	53	60	0.883333
41									2	3	5
HC male: GUA male: GUA female=5:1:1	1	0	111	0	Average	0.200153			4.30265	3.18245	2.57058
HC male: GUA male: GUA female=5:1:1	1	0	83	0	SD	0.348115
HC male: GUA male: GUA female=5:1:1	1	0	72	0	SQRT	9.16515
HC male: GUA male: GUA female=5:1:1	1	57	61	0.934426	SE	0.0379825
HC male: GUA male: GUA female=5:1:1	1	57	61	0.934426
HC male: GUA male: GUA female=5:1:1	1	0	34	0	Average	50.9286
HC male: GUA male: GUA female=5:1:1	1	0	14	0	SD	31.1022
HC male: GUA male: GUA female=5:1:1	1	0	76	0	SE	3.39352
HC male: GUA male: GUA female=5:1:1	1	0	95	0	SUM	4278
HC male: GUA male: GUA female=5:1:1	1	36	61	0.590164
HC male: GUA male: GUA female=5:1:1	1	0	83	0
HC male: GUA male: GUA female=5:1:1	1	1	70	0.0142857	0.20013	0.218426
HC male: GUA male: GUA female=5:1:1	1	0	5		0.0744592	0.0947746
HC male: GUA male: GUA female=5:1:1	1	0	24	0	2	0.270196
HC male: GUA male: GUA female=5:1:1	1	0	57	0	0.0372296	0.217124
HC male: GUA male: GUA female=5:1:1	1	14	21	0.666667
HC male: GUA male: GUA female=5:1:1	1	0	57	0
HC male: GUA male: GUA female=5:1:1	1	0	14	0
HC male: GUA male: GUA female=5:1:1	1	0	15	0
HC male: GUA male: GUA female=5:1:1	1	21	49	0.428571
HC male: GUA male: GUA female=5:1:1	1	0	51	0
HC male: GUA male: GUA female=5:1:1	1	10	20	0.5
HC male: GUA male: GUA female=5:1:1	1	28	38	0.736842
HC male: GUA male: GUA female=5:1:1	2	0	11	0
HC male: GUA male: GUA female=5:1:1	2	91	93	0.978495
HC male: GUA male: GUA female=5:1:1	2	0	44	0
HC male: GUA male: GUA female=5:1:1	2	0	29	0
HC male: GUA male: GUA female=5:1:1	2	0	11	0
HC male: GUA male: GUA female=5:1:1	2	0	61	0
HC male: GUA male: GUA female=5:1:1	2	0	48	0
HC male: GUA male: GUA female=5:1:1	2	2	3
HC male: GUA male: GUA female=5:1:1	2	0	28	0
HC male: GUA male: GUA female=5:1:1	2	0	12	0
HC male: GUA male: GUA female=5:1:1	2	0	22	0
HC male: GUA male: GUA female=5:1:1	2	1	5
HC male: GUA male: GUA female=5:1:1	2	0	40	0
HC male: GUA male: GUA female=5:1:1	2	0	53	0
HC male: GUA male: GUA female=5:1:1	2	0	56	0
HC male: GUA male: GUA female=5:1:1	2	0	26	0
HC male: GUA male: GUA female=5:1:1	2	0	57	0
HC male: GUA male: GUA female=5:1:1	2	0	52	0
HC male: GUA male: GUA female=5:1:1	2	37	45	0.822222
HC male: GUA male: GUA female=5:1:1	2	0	65	0
HC male: GUA male: GUA female=5:1:1	2	0	50	0
HC male: GUA male: GUA female=5:1:1	3	0	72	0
HC male: GUA male: GUA female=5:1:1	3	0	7
HC male: GUA male: GUA female=5:1:1	3	18	48	0.375
HC male: GUA male: GUA female=5:1:1	3	36	41	0.878049
HC male: GUA male: GUA female=5:1:1	3	0	77	0
HC male: GUA male: GUA female=5:1:1	3	0	77	0
HC male: GUA male: GUA female=5:1:1	3	0	72	0
HC male: GUA male: GUA female=5:1:1	3	0	66	0
HC male: GUA male: GUA female=5:1:1	3	0	20	0
HC male: GUA male: GUA female=5:1:1	3	0	14	0
HC male: GUA male: GUA female=5:1:1	3	0	107	0
HC male: GUA male: GUA female=5:1:1	3	0	5
HC male: GUA male: GUA female=5:1:1	3	0	12	0
HC male: GUA male: GUA female=5:1:1	3	40	40	1
HC male: GUA male: GUA female=5:1:1	3	10	10	1
HC male: GUA male: GUA female=5:1:1	3	47	56	0.839286
HC male: GUA male: GUA female=5:1:1	3	0	35	0
HC male: GUA male: GUA female=5:1:1	3	0	88	0
HC male: GUA male: GUA female=5:1:1	3	0	100	0
HC male: GUA male: GUA female=5:1:1	3	91	118	0.771186
HC male: GUA male: GUA female=5:1:1	4	20	32	0.625
HC male: GUA male: GUA female=5:1:1	4	60	74	0.810811
HC male: GUA male: GUA female=5:1:1	4	32	33	0.969697
HC male: GUA male: GUA female=5:1:1	4	0	21	0
HC male: GUA male: GUA female=5:1:1	4	0	66	0
HC male: GUA male: GUA female=5:1:1	4	0	20	0
HC male: GUA male: GUA female=5:1:1	4	26	27	0.962963
HC male: GUA male: GUA female=5:1:1	4	0	81	0
HC male: GUA male: GUA female=5:1:1	4	0	85	0
HC male: GUA male: GUA female=5:1:1	4	30	73	0.410959
HC male: GUA male: GUA female=5:1:1	4	0	10	0
HC male: GUA male: GUA female=5:1:1	4	0	108	0
HC male: GUA male: GUA female=5:1:1	4	0	103	0
HC male: GUA male: GUA female=5:1:1	4	0	51	0
HC male: GUA male: GUA female=5:1:1	4	0	98	0
HC male: GUA male: GUA female=5:1:1	4	17	86	0.197674
HC male: GUA male: GUA female=5:1:1	4	0	5	0
HC male: GUA male: GUA female=5:1:1	4	38	104	0.365385
HC male: GUA male: GUA female=5:1:1	4	0	70	0
HC male: GUA male: GUA female=5:1:1	4	0	83	0
84
HC irradiated male (28 Gy): GUA male: GUA female=5:1:1	1	7	59	0.118644	Average	0.155826
HC irradiated male (28 Gy): GUA male: GUA female=5:1:1	1	10	10	1	SD	0.308285
HC irradiated male (28 Gy): GUA male: GUA female=5:1:1	1	1	64	0.015625	SQRT	8.94427
HC irradiated male (28 Gy): GUA male: GUA female=5:1:1	1	0	74	0	SE	0.0344673
HC irradiated male (28 Gy): GUA male: GUA female=5:1:1	1	0	84	0
HC irradiated male (28 Gy): GUA male: GUA female=5:1:1	1	23	26	0.884615	Average	60.45
HC irradiated male (28 Gy): GUA male: GUA female=5:1:1	1	1	4		SD	32.236
HC irradiated male (28 Gy): GUA male: GUA female=5:1:1	1	6	12	0.5	SE	3.6041
HC irradiated male (28 Gy): GUA male: GUA female=5:1:1	1	0	89	0	SUM	4836
HC irradiated male (28 Gy): GUA male: GUA female=5:1:1	1	0	96	0
HC irradiated male (28 Gy): GUA male: GUA female=5:1:1	1	0	69	0
HC irradiated male (28 Gy): GUA male: GUA female=5:1:1	1	0	52	0	0.15746	0.182275
HC irradiated male (28 Gy): GUA male: GUA female=5:1:1	1	21	58	0.362069	0.0200488	0.164118
HC irradiated male (28 Gy): GUA male: GUA female=5:1:1	1	0	65	0	2	0.146745
HC irradiated male (28 Gy): GUA male: GUA female=5:1:1	1	0	61	0	0.0100244	0.136701
HC irradiated male (28 Gy): GUA male: GUA female=5:1:1	1	0	60	0
HC irradiated male (28 Gy): GUA male: GUA female=5:1:1	1	0	69	0
HC irradiated male (28 Gy): GUA male: GUA female=5:1:1	1	28	70	0.4
HC irradiated male (28 Gy): GUA male: GUA female=5:1:1	1	0	36	0
HC irradiated male (28 Gy): GUA male: GUA female=5:1:1	2	0	12	0
HC irradiated male (28 Gy): GUA male: GUA female=5:1:1	2	0	74	0
HC irradiated male (28 Gy): GUA male: GUA female=5:1:1	2	0	17	0
HC irradiated male (28 Gy): GUA male: GUA female=5:1:1	2	0	101	0
HC irradiated male (28 Gy): GUA male: GUA female=5:1:1	2	0	55	0
HC irradiated male (28 Gy): GUA male: GUA female=5:1:1	2	58	72	0.805556
HC irradiated male (28 Gy): GUA male: GUA female=5:1:1	2	51	52	0.980769
HC irradiated male (28 Gy): GUA male: GUA female=5:1:1	2	0	58	0
HC irradiated male (28 Gy): GUA male: GUA female=5:1:1	2	0	93	0
HC irradiated male (28 Gy): GUA male: GUA female=5:1:1	2	3	18	0.166667
HC irradiated male (28 Gy): GUA male: GUA female=5:1:1	2	0	9
HC irradiated male (28 Gy): GUA male: GUA female=5:1:1	2	0	17	0
HC irradiated male (28 Gy): GUA male: GUA female=5:1:1	2	29	57	0.508772
HC irradiated male (28 Gy): GUA male: GUA female=5:1:1	2	0	98	0
HC irradiated male (28 Gy): GUA male: GUA female=5:1:1	2	0	70	0
HC irradiated male (28 Gy): GUA male: GUA female=5:1:1	2	0	32	0
HC irradiated male (28 Gy): GUA male: GUA female=5:1:1	3	0	20	0
HC irradiated male (28 Gy): GUA male: GUA female=5:1:1	3	0	38	0
HC irradiated male (28 Gy): GUA male: GUA female=5:1:1	3	0	31	0
HC irradiated male (28 Gy): GUA male: GUA female=5:1:1	3	0	121	0
HC irradiated male (28 Gy): GUA male: GUA female=5:1:1	3	0	60	0
HC irradiated male (28 Gy): GUA male: GUA female=5:1:1	3	0	79	0
HC irradiated male (28 Gy): GUA male: GUA female=5:1:1	3	0	85	0
HC irradiated male (28 Gy): GUA male: GUA female=5:1:1	3	0	107	0
HC irradiated male (28 Gy): GUA male: GUA female=5:1:1	3	21	31	0.677419
HC irradiated male (28 Gy): GUA male: GUA female=5:1:1	3	0	76	0
HC irradiated male (28 Gy): GUA male: GUA female=5:1:1	3	0	116	0
HC irradiated male (28 Gy): GUA male: GUA female=5:1:1	3	0	117	0
HC irradiated male (28 Gy): GUA male: GUA female=5:1:1	3	84	104	0.807692
HC irradiated male (28 Gy): GUA male: GUA female=5:1:1	3	0	114	0
HC irradiated male (28 Gy): GUA male: GUA female=5:1:1	3	0	55	0
HC irradiated male (28 Gy): GUA male: GUA female=5:1:1	3	17	119	0.142857
HC irradiated male (28 Gy): GUA male: GUA female=5:1:1	3	55	56	0.982143
HC irradiated male (28 Gy): GUA male: GUA female=5:1:1	3	0	71	0
HC irradiated male (28 Gy): GUA male: GUA female=5:1:1	3	0	10	0
HC irradiated male (28 Gy): GUA male: GUA female=5:1:1	3	31	34	0.911765
HC irradiated male (28 Gy): GUA male: GUA female=5:1:1	3	0	73	0
HC irradiated male (28 Gy): GUA male: GUA female=5:1:1	3	0	96	0
HC irradiated male (28 Gy): GUA male: GUA female=5:1:1	3	0	80	0
HC irradiated male (28 Gy): GUA male: GUA female=5:1:1	3	0	22	0
HC irradiated male (28 Gy): GUA male: GUA female=5:1:1	4	3	76	0.0394737
HC irradiated male (28 Gy): GUA male: GUA female=5:1:1	4	0	75	0
HC irradiated male (28 Gy): GUA male: GUA female=5:1:1	4	0	53	0
HC irradiated male (28 Gy): GUA male: GUA female=5:1:1	4	0	31	0
HC irradiated male (28 Gy): GUA male: GUA female=5:1:1	4	0	52	0
HC irradiated male (28 Gy): GUA male: GUA female=5:1:1	4	0	10	0
HC irradiated male (28 Gy): GUA male: GUA female=5:1:1	4	0	46	0
HC irradiated male (28 Gy): GUA male: GUA female=5:1:1	4	0	62	0
HC irradiated male (28 Gy): GUA male: GUA female=5:1:1	4	47	55	0.854545
HC irradiated male (28 Gy): GUA male: GUA female=5:1:1	4	0	39	0
HC irradiated male (28 Gy): GUA male: GUA female=5:1:1	4	0	15	0
HC irradiated male (28 Gy): GUA male: GUA female=5:1:1	4	51	62	0.822581
HC irradiated male (28 Gy): GUA male: GUA female=5:1:1	4	0	79	0
HC irradiated male (28 Gy): GUA male: GUA female=5:1:1	4	0	14	0
HC irradiated male (28 Gy): GUA male: GUA female=5:1:1	4	19	45	0.422222
HC irradiated male (28 Gy): GUA male: GUA female=5:1:1	4	1	104	0.00961538
HC irradiated male (28 Gy): GUA male: GUA female=5:1:1	4	0	88	0
HC irradiated male (28 Gy): GUA male: GUA female=5:1:1	4	0	110	0
HC irradiated male (28 Gy): GUA male: GUA female=5:1:1	4	0	93	0
HC irradiated male (28 Gy): GUA male: GUA female=5:1:1	4	65	111	0.585586
HC irradiated male (28 Gy): GUA male: GUA female=5:1:1	4	0	8
80
GUA irradiated male (35 Gy): GUA male: GUA female=5:1:1	1	2	40	0.05	Average	0.316627
GUA irradiated male (35 Gy): GUA male: GUA female=5:1:1	1	4	47	0.0851064	SD	0.360387
GUA irradiated male (35 Gy): GUA male: GUA female=5:1:1	1	51	51	1	SQRT	8.77496
GUA irradiated male (35 Gy): GUA male: GUA female=5:1:1	1	53	70	0.757143	SE	0.0410699
GUA irradiated male (35 Gy): GUA male: GUA female=5:1:1	1	11	11	1
GUA irradiated male (35 Gy): GUA male: GUA female=5:1:1	1	1	27	0.037037	Average	56.1688
GUA irradiated male (35 Gy): GUA male: GUA female=5:1:1	1	0	49	0	SD	30.6635
GUA irradiated male (35 Gy): GUA male: GUA female=5:1:1	1	20	59	0.338983	SE	3.49442
GUA irradiated male (35 Gy): GUA male: GUA female=5:1:1	1	0	61	0	SUM	4325
GUA irradiated male (35 Gy): GUA male: GUA female=5:1:1	1	0	51	0
GUA irradiated male (35 Gy): GUA male: GUA female=5:1:1	1	5	47	0.106383
GUA irradiated male (35 Gy): GUA male: GUA female=5:1:1	1	1	61	0.0163934
GUA irradiated male (35 Gy): GUA male: GUA female=5:1:1	1	7	7		0.316952	0.35819
GUA irradiated male (35 Gy): GUA male: GUA female=5:1:1	1	53	61	0.868852	0.0738877	0.387025
GUA irradiated male (35 Gy): GUA male: GUA female=5:1:1	1	52	52	1	2	0.303561
GUA irradiated male (35 Gy): GUA male: GUA female=5:1:1	1	50	64	0.78125	0.0369438	0.219033
GUA irradiated male (35 Gy): GUA male: GUA female=5:1:1	1	0	34	0
GUA irradiated male (35 Gy): GUA male: GUA female=5:1:1	1	5	104	0.0480769
GUA irradiated male (35 Gy): GUA male: GUA female=5:1:1	2	56	70	0.8
GUA irradiated male (35 Gy): GUA male: GUA female=5:1:1	2	0	40	0
GUA irradiated male (35 Gy): GUA male: GUA female=5:1:1	2	75	82	0.914634
GUA irradiated male (35 Gy): GUA male: GUA female=5:1:1	2	2	14	0.142857
GUA irradiated male (35 Gy): GUA male: GUA female=5:1:1	2	58	63	0.920635
GUA irradiated male (35 Gy): GUA male: GUA female=5:1:1	2	0	77	0
GUA irradiated male (35 Gy): GUA male: GUA female=5:1:1	2	0	16	0
GUA irradiated male (35 Gy): GUA male: GUA female=5:1:1	2	33	33	1
GUA irradiated male (35 Gy): GUA male: GUA female=5:1:1	2	33	75	0.44
GUA irradiated male (35 Gy): GUA male: GUA female=5:1:1	2	1	52	0.0192308
GUA irradiated male (35 Gy): GUA male: GUA female=5:1:1	2	9	13	0.692308
GUA irradiated male (35 Gy): GUA male: GUA female=5:1:1	2	0	48	0
GUA irradiated male (35 Gy): GUA male: GUA female=5:1:1	2	0	15	0
GUA irradiated male (35 Gy): GUA male: GUA female=5:1:1	2	0	102	0
GUA irradiated male (35 Gy): GUA male: GUA female=5:1:1	2	15	30	0.5
GUA irradiated male (35 Gy): GUA male: GUA female=5:1:1	2	8	8	1
GUA irradiated male (35 Gy): GUA male: GUA female=5:1:1	2	2	35	0.0571429
GUA irradiated male (35 Gy): GUA male: GUA female=5:1:1	2	0	57	0
GUA irradiated male (35 Gy): GUA male: GUA female=5:1:1	2	13	15	0.866667
GUA irradiated male (35 Gy): GUA male: GUA female=5:1:1	3	101	102	0.990196
GUA irradiated male (35 Gy): GUA male: GUA female=5:1:1	3	1	91	0.010989
GUA irradiated male (35 Gy): GUA male: GUA female=5:1:1	3	0	36	0
GUA irradiated male (35 Gy): GUA male: GUA female=5:1:1	3	98	111	0.882883
GUA irradiated male (35 Gy): GUA male: GUA female=5:1:1	3	26	98	0.265306
GUA irradiated male (35 Gy): GUA male: GUA female=5:1:1	3	40	46	0.869565
GUA irradiated male (35 Gy): GUA male: GUA female=5:1:1	3	1	100	0.01
GUA irradiated male (35 Gy): GUA male: GUA female=5:1:1	3	10	16	0.625
GUA irradiated male (35 Gy): GUA male: GUA female=5:1:1	3	0	51	0
GUA irradiated male (35 Gy): GUA male: GUA female=5:1:1	3	0	42	0
GUA irradiated male (35 Gy): GUA male: GUA female=5:1:1	3	1	98	0.0102041
GUA irradiated male (35 Gy): GUA male: GUA female=5:1:1	3	27	36	0.75
GUA irradiated male (35 Gy): GUA male: GUA female=5:1:1	3	3	95	0.0315789
GUA irradiated male (35 Gy): GUA male: GUA female=5:1:1	3	3	119	0.0252101
GUA irradiated male (35 Gy): GUA male: GUA female=5:1:1	3	2	55	0.0363636
GUA irradiated male (35 Gy): GUA male: GUA female=5:1:1	3	1	23	0.0434783
GUA irradiated male (35 Gy): GUA male: GUA female=5:1:1	3	2	30	0.0666667
GUA irradiated male (35 Gy): GUA male: GUA female=5:1:1	3	6	90	0.0666667
GUA irradiated male (35 Gy): GUA male: GUA female=5:1:1	3	40	42	0.952381
GUA irradiated male (35 Gy): GUA male: GUA female=5:1:1	3	89	99	0.89899
GUA irradiated male (35 Gy): GUA male: GUA female=5:1:1	3	2	14	0.142857
GUA irradiated male (35 Gy): GUA male: GUA female=5:1:1	3	0	75	0
GUA irradiated male (35 Gy): GUA male: GUA female=5:1:1	4	62	64	0.96875
GUA irradiated male (35 Gy): GUA male: GUA female=5:1:1	4	0	27	0
GUA irradiated male (35 Gy): GUA male: GUA female=5:1:1	4	69	85	0.811765
GUA irradiated male (35 Gy): GUA male: GUA female=5:1:1	4	45	50	0.9
GUA irradiated male (35 Gy): GUA male: GUA female=5:1:1	4	0	87	0
GUA irradiated male (35 Gy): GUA male: GUA female=5:1:1	4	77	81	0.950617
GUA irradiated male (35 Gy): GUA male: GUA female=5:1:1	4	2	102	0.0196078
GUA irradiated male (35 Gy): GUA male: GUA female=5:1:1	4	0	8	0
GUA irradiated male (35 Gy): GUA male: GUA female=5:1:1	4	0	12	0
GUA irradiated male (35 Gy): GUA male: GUA female=5:1:1	4	0	67	0
GUA irradiated male (35 Gy): GUA male: GUA female=5:1:1	4	0	10	0
GUA irradiated male (35 Gy): GUA male: GUA female=5:1:1	4	0	55	0
GUA irradiated male (35 Gy): GUA male: GUA female=5:1:1	4	23	88	0.261364
GUA irradiated male (35 Gy): GUA male: GUA female=5:1:1	4	0	65	0
GUA irradiated male (35 Gy): GUA male: GUA female=5:1:1	4	1	86	0.0116279
GUA irradiated male (35 Gy): GUA male: GUA female=5:1:1	4	0	94	0
GUA irradiated male (35 Gy): GUA male: GUA female=5:1:1	4	0	28	0
GUA irradiated male (35 Gy): GUA male: GUA female=5:1:1	4	2	106	0.0188679
77
HC male: GUA female=1:1	1	0	55	0	Average	0.000941019
HC male: GUA female=1:1	1	1	67	0.0149254	SD	0.00410387
HC male: GUA female=1:1	1	0	6		SQRT	6.63325
HC male: GUA female=1:1	1	0	42	0	SE	0.000618682
HC male: GUA female=1:1	1	0	63	0
HC male: GUA female=1:1	1	0	50	0	Average	51.7727
HC male: GUA female=1:1	1	0	61	0	SD	28.0298
HC male: GUA female=1:1	1	0	44	0	SE	4.22565
HC male: GUA female=1:1	1	0	8		SUM	2278
HC male: GUA female=1:1	1	0	71	0
HC male: GUA female=1:1	1	0	17	0	0.000993297	0.00198659
HC male: GUA female=1:1	1	0	51	0		0
HC male: GUA female=1:1	1	0	8
HC male: GUA female=1:1	1	0	65	0
HC male: GUA female=1:1	1	0	12	0
HC male: GUA female=1:1	1	0	72	0
HC male: GUA female=1:1	1	0	22	0
HC male: GUA female=1:1	1	1	48	0.0208333
HC male: GUA female=1:1	1	0	40	0
HC male: GUA female=1:1	1	0	30	0
HC male: GUA female=1:1	1	0	8
HC male: GUA female=1:1	1	0	5
HC male: GUA female=1:1	1	0	46	0
HC male: GUA female=1:1	2	0	79	0
HC male: GUA female=1:1	2	0	70	0
HC male: GUA female=1:1	2	0	96	0
HC male: GUA female=1:1	2	0	95	0
HC male: GUA female=1:1	2	0	97	0
HC male: GUA female=1:1	2	0	58	0
HC male: GUA female=1:1	2	0	8
HC male: GUA female=1:1	2	0	52	0
HC male: GUA female=1:1	2	0	115	0
HC male: GUA female=1:1	2	0	87	0
HC male: GUA female=1:1	2	0	45	0
HC male: GUA female=1:1	2	0	42	0
HC male: GUA female=1:1	2	0	67	0
HC male: GUA female=1:1	2	0	83	0
HC male: GUA female=1:1	2	0	17	0
HC male: GUA female=1:1	2	0	65	0
HC male: GUA female=1:1	2	0	59	0
HC male: GUA female=1:1	2	0	54	0
HC male: GUA female=1:1	2	0	53	0
HC male: GUA female=1:1	2	0	67	0
HC male: GUA female=1:1	2	0	78	0
44
HC irradiated male (28 Gy): GUA female=1:1	1	0	32	0	Average	0.001287
HC irradiated male (28 Gy): GUA female=1:1	1	3	63	0.047619	SD	0.00782852
HC irradiated male (28 Gy): GUA female=1:1	1	0	51	0	SQRT	6.08276
HC irradiated male (28 Gy): GUA female=1:1	1	0	14	0	SE	0.001287
HC irradiated male (28 Gy): GUA female=1:1	1	0	25	0
HC irradiated male (28 Gy): GUA female=1:1	1	0	58	0	Average	47.7027
HC irradiated male (28 Gy): GUA female=1:1	1	0	63	0	SD	29.7273
HC irradiated male (28 Gy): GUA female=1:1	1	0	15	0	SE	4.88714
HC irradiated male (28 Gy): GUA female=1:1	1	0	57	0	SUM	1765
HC irradiated male (28 Gy): GUA female=1:1	1	0	15	0
HC irradiated male (28 Gy): GUA female=1:1	1	0	53	0
HC irradiated male (28 Gy): GUA female=1:1	1	0	11	0	0.00119048	0.00238095
HC irradiated male (28 Gy): GUA female=1:1	1	0	31	0		0
HC irradiated male (28 Gy): GUA female=1:1	1	0	19	0
HC irradiated male (28 Gy): GUA female=1:1	1	0	11	0
HC irradiated male (28 Gy): GUA female=1:1	1	0	9	0
HC irradiated male (28 Gy): GUA female=1:1	1	0	57	0
HC irradiated male (28 Gy): GUA female=1:1	1	0	16	0
HC irradiated male (28 Gy): GUA female=1:1	1	0	60	0
HC irradiated male (28 Gy): GUA female=1:1	1	0	10	0
HC irradiated male (28 Gy): GUA female=1:1	2	0	79	0
HC irradiated male (28 Gy): GUA female=1:1	2	0	110	0
HC irradiated male (28 Gy): GUA female=1:1	2	0	56	0
HC irradiated male (28 Gy): GUA female=1:1	2	0	62	0
HC irradiated male (28 Gy): GUA female=1:1	2	0	28	0
HC irradiated male (28 Gy): GUA female=1:1	2	0	71	0
HC irradiated male (28 Gy): GUA female=1:1	2	0	32	0
HC irradiated male (28 Gy): GUA female=1:1	2	0	90	0
HC irradiated male (28 Gy): GUA female=1:1	2	0	97	0
HC irradiated male (28 Gy): GUA female=1:1	2	0	10	0
HC irradiated male (28 Gy): GUA female=1:1	2	0	88	0
HC irradiated male (28 Gy): GUA female=1:1	2	0	37	0
HC irradiated male (28 Gy): GUA female=1:1	2	0	103	0
HC irradiated male (28 Gy): GUA female=1:1	2	0	33	0
HC irradiated male (28 Gy): GUA female=1:1	2	0	64	0
HC irradiated male (28 Gy): GUA female=1:1	2	0	91	0
HC irradiated male (28 Gy): GUA female=1:1	2	0	44	0
37
GUA irradiated male (35Gy): GUA female=1:1	1	0	6		Average	0.0337482
GUA irradiated male (35Gy): GUA female=1:1	1	2	34	0.0588235	SD	0.0406652
GUA irradiated male (35Gy): GUA female=1:1	1	1	29	0.0344828	SQRT	6.245
GUA irradiated male (35Gy): GUA female=1:1	1	0	67	0	SE	0.00651164
GUA irradiated male (35Gy): GUA female=1:1	1	0	40	0
GUA irradiated male (35Gy): GUA female=1:1	1	2	38	0.0526316	Average	54.4615
GUA irradiated male (35Gy): GUA female=1:1	1	2	12	0.166667	SD	31.8482
GUA irradiated male (35Gy): GUA female=1:1	1	4	73	0.0547945	SE	5.09979
GUA irradiated male (35Gy): GUA female=1:1	1	0	74	0	SUM	2124
GUA irradiated male (35Gy): GUA female=1:1	1	1	66	0.0151515
GUA irradiated male (35Gy): GUA female=1:1	1	4	98	0.0408163
GUA irradiated male (35Gy): GUA female=1:1	1	1	29	0.0344828	0.0338803	0.0385009
GUA irradiated male (35Gy): GUA female=1:1	1	1	13	0.0769231		0.0292596
GUA irradiated male (35Gy): GUA female=1:1	1	0	63	0
GUA irradiated male (35Gy): GUA female=1:1	1	0	5
GUA irradiated male (35Gy): GUA female=1:1	1	0	23	0
GUA irradiated male (35Gy): GUA female=1:1	1	0	7
GUA irradiated male (35Gy): GUA female=1:1	1	2	61	0.0327869
GUA irradiated male (35Gy): GUA female=1:1	1	2	23	0.0869565
GUA irradiated male (35Gy): GUA female=1:1	1	0	19	0
GUA irradiated male (35Gy): GUA female=1:1	2	1	89	0.011236
GUA irradiated male (35Gy): GUA female=1:1	2	1	68	0.0147059
GUA irradiated male (35Gy): GUA female=1:1	2	0	62	0
GUA irradiated male (35Gy): GUA female=1:1	2	0	5
GUA irradiated male (35Gy): GUA female=1:1	2	0	89	0
GUA irradiated male (35Gy): GUA female=1:1	2	6	98	0.0612245
GUA irradiated male (35Gy): GUA female=1:1	2	1	91	0.010989
GUA irradiated male (35Gy): GUA female=1:1	2	1	67	0.0149254
GUA irradiated male (35Gy): GUA female=1:1	2	1	114	0.00877193
GUA irradiated male (35Gy): GUA female=1:1	2	2	66	0.030303
GUA irradiated male (35Gy): GUA female=1:1	2	1	24	0.0416667
GUA irradiated male (35Gy): GUA female=1:1	2	1	112	0.00892857
GUA irradiated male (35Gy): GUA female=1:1	2	4	58	0.0689655
GUA irradiated male (35Gy): GUA female=1:1	2	0	34	0
GUA irradiated male (35Gy): GUA female=1:1	2	4	76	0.0526316
GUA irradiated male (35Gy): GUA female=1:1	2	10	64	0.15625
GUA irradiated male (35Gy): GUA female=1:1	2	2	83	0.0240964
GUA irradiated male (35Gy): GUA female=1:1	2	0	53	0
GUA irradiated male (35Gy): GUA female=1:1	2	2	91	0.021978
39

## Sheet: competitiveness index
							Small cage	HC 0doze												Small cage	HC
							Pattern	REP	HR											Pattern	HR
								Rep 1	0.867											compatible	0.878	Hn-Ho	Ho-Hs	Hn-Ho/Ho-Hs	N/S	N	C	CV
							compatible	Rep 2	0.862											0.0423611	0.534	0.344	0.529	0.650284	1	85		0.008
								Rep 3	0.913	Hn-Ho	Ho-Hs	Hn-Ho/Ho-Hs	N/S	C index	Average	SD	Sqrt	SE		0.209028	0.159	0.719	0.154	4.66883	0.2	79		0.002
								Rep 1	0.576	0.291	0.571	0.509632	1	0.509632	0.681798	0.164451	1.73205	0.0949458		0.417361	0.108	0.77	0.103	7.47573	0.1	83		0.001
							01:01:00	Rep 2	0.471	0.391	0.467	0.837259	1	0.837259						CI	0.005
								Rep 3	0.54	0.373	0.534	0.698502	1	0.698502						Pattern	HR	Irrad HC
								Rep 1	0.148	0.719	0.143	5.02797	0.2	1.00559	0.927306	0.131918	1.73205	0.0761631		compatible	0.901	Hn-Ho	Ho-Hs	Hn-Ho/Ho-Hs	N/S	N	C	CV
							05:01:00	Rep 2	0.18	0.682	0.176	3.875	0.2	0.775						0.0423611	0.618	0.283	0.616	0.459416	1	62
								Rep 3	0.157	0.756	0.151	5.00662	0.2	1.00132						0.209028	0.284	0.617	0.282	2.18794	0.2	73
								Rep 1	0.082	0.785	0.077	10.1948	0.1	1.01948	0.823407	0.268792	1.73205	0.155187		0.417361	0.094	0.807	0.092	8.77174	0.1	66
							10:01:00	Rep 2	0.087	0.775	0.083	9.33735	0.1	0.933735						CI	0.002
								Rep 3	0.153	0.76	0.147	5.17007	0.1	0.517007
								Rep 1	0.005
							CI	Rep 2	0.004													Small cage	HC 0doze
								Rep 3	0.006													Pattern	REP	HR
							Small cage	irrad HC 28doze															Rep 1	0.867	0.880667	0.0281129
							Pattern	REP	HR													compatible	Rep 2	0.862
								Rep 1	0.925														Rep 3	0.913		Ho/Hn	1	IS	A	SD		SE
							compatible	Rep 2	0.888														Rep 1	0.576	0.878333	0.655787	1	0.344213	0.397723	0.0607483	1.732	0.0350741			1:1	0.397723	0.0607483	0.312893	0.0693247	0.5
								Rep 3	0.895	Hn-Ho	Ho-Hs	Hn-Ho/Ho-Hs	N/S	C index	Average	SD	Sqrt	SE				01:01:00	Rep 2	0.471	0.878333	0.536243	1	0.463757							5:1	0.815939	0.0187885	0.704839	0.0604201	0.8
								Rep 1	0.644	0.376	0.641	0.586583	1	0.586583	0.516602	0.151884	1.73205	0.0876903					Rep 3	0.54	0.878333	0.614801	1	0.385199							10:1	0.877799	0.0451166	0.89324	0.0375222	0.9
							01:01:00	Rep 2	0.549	0.339	0.546	0.620879	1	0.620879									Rep 1	0.148	0.878333	0.168501	1	0.831499	0.815939	0.0187885	1.732	0.0108478
								Rep 3	0.667	0.228	0.666	0.342342	1	0.342342								05:01:00	Rep 2	0.18	0.878333	0.204934	1	0.795066
								Rep 1	0.208	0.717	0.205	3.49756	0.2	0.699512	0.524218	0.152648	1.73205	0.0881313					Rep 3	0.157	0.878333	0.178748	1	0.821252
							05:01:00	Rep 2	0.316	0.572	0.272	2.10294	0.2	0.420588									Rep 1	0.082	0.878333	0.0933586	1	0.906641	0.877799	0.0451166	1.732	0.0260489
								Rep 3	0.275	0.62	0.274	2.26277	0.2	0.452555								10:01:00	Rep 2	0.087	0.878333	0.0990512	1	0.900949
								Rep 1	0.072	0.853	0.069	12.3623	0.1	1.23623	0.941216	0.341465	1.73205	0.197145					Rep 3	0.153	0.878333	0.174194	1	0.825806
							10:01:00	Rep 2	0.082	0.806	0.079	10.2025	0.1	1.02025									Rep 1	0.005
								Rep 3	0.135	0.76	0.134	5.67164	0.1	0.567164								CI	Rep 2	0.004
								Rep 1	0.003														Rep 3	0.006
							CI	Rep 2	0.003													Small cage	irrad HC 28doze
								Rep 3	0.001													Pattern	REP	HR
																							Rep 1	0.925	0.902667	0.0196554
							Large cage															compatible	Rep 2	0.888
							Pattern	REP	HR	Average													Rep 3	0.895		Ho/Hn	1	IS		SD		SE
							Compatible	Rep 1	0.854														Rep 1	0.644	0.902333	0.713705	1	0.286295	0.312893	0.0693247	1.732	0.0400258
								Rep 2	0.865		Hn-Ho	Ho-Hs	Hn-Ho/Ho-Hs	N/S	C index	Average	SD	Sqrt	SE			01:01:00	Rep 2	0.549	0.902333	0.608423	1	0.391577
							HC	Rep 1	0.218426	0.251	0.603	0.2491	2.42071	0.2	0.484143	0.668427	0.336516	2	0.168258				Rep 3	0.667	0.902333	0.739195	1	0.260805
								Rep 2	0.0947746	0.127	0.727	0.1251	5.81135	0.2	1.16227								Rep 1	0.208	0.902333	0.230513	1	0.769487	0.704839	0.0604201	1.732	0.0348846
								Rep 3	0.270196	0.284	0.581	0.270196	2.15029	0.2	0.430059							05:01:00	Rep 2	0.316	0.902333	0.350203	1	0.649797
								Rep 4	0.217124	0.217	0.648	0.217	2.98618	0.2	0.597235								Rep 3	0.275	0.902333	0.304765	1	0.695235
							Irrad HC	Rep 1	0.182275	0.186	0.668	0.1836	3.63834	0.2	0.727669	0.939698	0.166443	2	0.0832213				Rep 1	0.072	0.902333	0.0797931	1	0.920207	0.89324	0.0375222	1.732	0.0216641
								Rep 2	0.164118	0.154	0.7	0.1516	4.61741	0.2	0.923483							10:01:00	Rep 2	0.082	0.902333	0.0908755	1	0.909124
								Rep 3	0.146745	0.147	0.718	0.147	4.88435	0.2	0.976871								Rep 3	0.135	0.902333	0.149612	1	0.850388
								Rep 4	0.136701	0.13	0.735	0.13	5.65385	0.2	1.13077								Rep 1	0.003
							Irrad GUA	Rep 1	0.35819	0.394	0.46	0.31969	1.4389	0.2	0.287779	0.411333	0.190015	2	0.0950075			CI	Rep 2	0.003
								Rep 2	0.387025	0.387	0.467	0.3485	1.34003	0.2	0.268006								Rep 3	0.001
								Rep 3	0.303561	0.304	0.561	0.274361	2.04475	0.2	0.408951
								Rep 4	0.219033	0.219	0.646	0.189833	3.40299	0.2	0.680597							Large cage
							HC CI	Rep 1	0.0019													Pattern	REP	HR
								Rep 2	0													Compatible	Rep 1	0.854
							Irrad HC CI	Rep 1	0.0024														Rep 2	0.865	0.8595	Ho/Hn	1	IS		SD
								Rep 2	0													HC	Rep 1	0.218426	0.8595	0.254132	1	0.745868	0.767155	0.0866309
							Irrad GUA CI	Rep 1	0.0385														Rep 2	0.0947746	0.8595	0.110267	1	0.889733
								Rep 2	0.0292														Rep 3	0.270196	0.8595	0.314364	1	0.685636
																							Rep 4	0.217124	0.8595	0.252617	1	0.747383
																						Irrad HC	Rep 1	0.182275	0.8595	0.212071	1	0.787929	0.816801	0.0233261
																							Rep 2	0.164118	0.8595	0.190945	1	0.809055
																							Rep 3	0.146745	0.8595	0.170733	1	0.829267
																							Rep 4	0.136701	0.8595	0.159047	1	0.840953
																						Irrad GUA	Rep 1	0.35819	0.8595	0.416742	1	0.583258	0.631237	0.0859659
																							Rep 2	0.387025	0.8595	0.450291	1	0.549709
																							Rep 3	0.303561	0.8595	0.353183	1	0.646817
																							Rep 4	0.219033	0.8595	0.254838	1	0.745162
																						HC CI	Rep 1	0.0019
																							Rep 2	0
																						Irrad HC CI	Rep 1	0.0024
																							Rep 2	0
																						Irrad GUA CI	Rep 1	0.0385
																							Rep 2	0.0292

## Sheet: multiple insemination
	small cage			10-50
	HC:8.7-36	Irrad HC:5.9-62.3		HC		Irrad HC
1:1	4/60	9/63	1:1	5/28	3/32	1/18		3/23	3/22
5:1	4/51	8/73	5:1	1/22	3/29	1/23		3/24	2/26
10:1	5/55	1/66	10:1	1/24	4/29	0/24		1/22	0/20
	Semi-field cgae			Semi-field cgae
	5:1			5:1
HC	2.1-48	6/84	HC	7/84
Irrad HC	4.8-48	6/80	Irrad HC	8/80
Irrad GUA	16.7-48	4/77	Irrad GUA	7/77
Hatch rate between 10% to 50% is considered to be due to multiple insemination
small cage									Semi-field
	ratio	REP	No	fertile	sterile	multiple			Ratio	REP	NO	fertile	sterile	mulitiple
HC	1:1	1	28	16	7	5	0.178571	HC	5:1	1	23	6	16	1	0.0434783
	1:1	2	32	16	13	3	0.09375		5:1	2	21	3	17	1	0.047619
	1:1	3	25	14	7	4	0.16		5:1	3	20	6	14	0	0
	5:1	1	22	3	18	1	0.0454545		5:1	4	20	4	13	3	0.15
	5:1	2	29	5	21	3	0.103448	Irrad HC	5:1	1	19	3	12	4	0.210526
	5:1	3	28	4	23	1	0.0357143		5:1	2	16	3	12	1	0.0625
	10:1	1	24	2	21	1	0.0416667		5:1	3	24	4	19	1	0.0416667
	10:1	2	29	2	23	4	0.137931		5:1	4	21	4	16	1	0.047619
	10:1	3	28	6	22	0	0	Irrad GUA	5:1	1	18	7	9	2	0.111111
Irrad HC	1:1	1	18	12	5	1	0.0555556		5:1	2	19	8	9	2	0.105263
	1:1	2	23	13	7	3	0.130435		5:1	3	21	6	13	2	0.0952381
	1:1	3	22	15	4	3	0.136364		5:1	4	18	4	13	1	0.0555556
	5:1	1	23	6	16	1	0.0434783
	5:1	2	24	8	13	3	0.125
	5:1	3	26	8	16	2	0.0769231
	10:1	1	24	2	22	0	0
	10:1	2	22	2	19	1	0.0454545
	10:1	3	20	3	17	0	0
Hatch rate between mean sterile control to mean feritle control is considered to be due to multiple insemination
small cage
	ratio	REP	No	fertile	sterile	multiple
HC	1:1	1	28	16	7	8	0.285714		Semi-field
	1:1	2	32	16	13	10	0.3125		Ratio	REP	NO	fertile	sterile	mulitiple
	1:1	3	25	14	7	10	0.4	HC	5:1	1	23	6	16	6	0.26087
	5:1	1	22	3	18	1	0.0454545		5:1	2	21	3	17	3	0.142857
	5:1	2	29	5	21	8	0.275862		5:1	3	20	6	14	3	0.15
	5:1	3	28	4	23	5	0.178571		5:1	4	20	4	13	5	0.25
	10:1	1	24	2	21	5	0.208333	Irrad HC	5:1	1	19	3	12	6	0.315789
	10:1	2	29	2	23	9	0.310345		5:1	2	16	3	12	3	0.1875
	10:1	3	28	6	22	7	0.25		5:1	3	24	4	19	3	0.125
Irrad HC	1:1	1	18	12	5	8	0.444444		5:1	4	21	4	16	6	0.285714
	1:1	2	23	13	7	9	0.391304	Irrad GUA	5:1	1	18	7	9	8	0.444444
	1:1	3	22	15	4	9	0.409091		5:1	2	19	8	9	6	0.315789
	5:1	1	23	6	16	5	0.217391		5:1	3	21	6	13	9	0.428571
	5:1	2	24	8	13	5	0.208333		5:1	4	18	4	13	2	0.111111
	5:1	3	26	8	16	7	0.269231
	10:1	1	24	2	22	2	0.0833333
	10:1	2	22	2	19	3	0.136364
	10:1	3	20	3	17	1	0.05
HC	1:1	28/85	32.9	HC	5:1	17/84	20.2
	1:1				5:1
	1:1				5:1
	5:1	14/79	17.7		5:1
	5:1			Irrad HC	5:1	18/80	22.5
	5:1				5:1
	10:1	21/81	25.9		5:1
	10:1				5:1
	10:1			Irrad GUA	5:1	25/66	37.9
					5:1
Irrad HC	1:1	26/63	41.3		5:1
	1:1				5:1
	1:1
	5:1	17/73	23.3
	5:1
	5:1
	10:1	6/66	9.1
	10:1
	10:1
								lower	higher
							hc	85.3	0.4
small cage							ihc	88.3	0.3
	ratio	REP	No	***	fertile	sterile	multiple
HC	1:1	1	28	28	16	7	8	0.285714
	1:1	2	32	32	16	13	10	0.3125
	1:1	3	25	24	14	7	9	0.375
	5:1	1	22	20	3	18	0	0
	5:1	2	29	29	5	21	8	0.275862
	5:1	3	28	27	4	23	5	0.185185
	10:1	1	24	24	2	21	5	0.208333
	10:1	2	29	28	2	23	8	0.285714
	10:1	3	28	28	6	22	7	0.25
Irrad HC	1:1	1	18	18	12	5	7	0.388889
	1:1	2	23	23	13	7	9	0.391304
	1:1	3	22	22	15	4	8	0.363636
	5:1	1	23	22	6	16	5	0.227273
	5:1	2	24	23	8	13	5	0.217391
	5:1	3	26	26	8	16	5	0.192308
	10:1	1	24	24	2	22	2	0.0833333
	10:1	2	22	22	2	19	3	0.136364
	10:1	3	20	20	3	17	1	0.05
								lower	higher
								85.4	hc/ihc	0.2	igua	3.85
	Semi-field
	Ratio	REP	NO	***	fertile	sterile	mulitiple
HC	5:1	1	23	22	6	16	6	0.272727
	5:1	2	21	20	3	17	1	0.05
	5:1	3	20	19	6	14	3	0.157895
	5:1	4	20	20	4	13	5	0.25
Irrad HC	5:1	1	19	18	3	12	5	0.277778
	5:1	2	16	15	3	12	3	0.2
	5:1	3	24	24	4	19	3	0.125
	5:1	4	21	20	4	16	6	0.3
Irrad GUA	5:1	1	18	18	7	9	8	0.444444
	5:1	2	19	19	8	9	6	0.315789
	5:1	3	21	21	6	13	9	0.428571
	5:1	4	18	18	4	13	2	0.111111
							higher	lower		higher	lower
small cage						HC	0.9	0.845	IHC	0.5	0.878
	ratio	REP	No	***	Total	Total
HC	1:1	1	28	28	84	25	0.297619
	1:1	2	32	32
	1:1	3	25	24
	5:1	1	22	20	76	13	0.171053
	5:1	2	29	29
	5:1	3	28	27
	10:1	1	24	24	80	20	0.25
	10:1	2	29	28
	10:1	3	28	28
Irrad HC	1:1	1	18	18	63	22	0.349206
	1:1	2	23	23
	1:1	3	22	22
	5:1	1	23	22	71	14	0.197183
	5:1	2	24	23
	5:1	3	26	26
	10:1	1	24	24	66	6	0.0909091
	10:1	2	22	22
	10:1	3	20	20
	Semi-field
	Ratio	REP	NO	***	Total	Total
HC	5:1	1	23	22	81	13	0.160494
	5:1	2	21	20
	5:1	3	20	19
	5:1	4	20	20
Irrad HC	5:1	1	19	18	77	15	0.194805
	5:1	2	16	15
	5:1	3	24	24
	5:1	4	21	20
Irrad GUA	5:1	1	18	18	76	20	0.263158
	5:1	2	19	19
	5:1	3	21	21
	5:1	4	18	18

## Sheet: Semi-competitiveness
Irradiated HC		1016.19
Irradiated GUA		1272.45
								insemination status
Sep	Pattern	Female NO.	Re-capture Female	Die before blood	Die after blood	Laying eggs	4.15 blood	1	2	3	0	Diss NO.
1	GUA male: GUA female=1:1	50	36	3	2	19	7		8		1	9
2	HC male: GUA male: GUA female=5:1:1	50	40	7	2	23	6		3		2	5
3	HC male: GUA male: GUA female=5:1:1	50	39	8	4	21	2		7			7
4	HC irradiated male (28 Gy): GUA male: GUA female=5:1:1	50	39	12	3	19	1		5			5
5	HC irradiated male (28 Gy): GUA male: GUA female=5:1:1	50	42	6	11	16	3		8			8
6	GUA irradiated male (35 Gy): GUA male: GUA female=5:1:1	50	32	8	6	18	2		3	1	2	6
7	GUA irradiated male (35 Gy): GUA male: GUA female=5:1:1	50	32	5	2	19	2	1	6			7
8	HC male: GUA female=1:1	50	35	4	6	23	1	1	5			6
9	HC irradiated male (28 Gy): GUA female=1:1	50	36	9	0	20	4	1	4	1		6
10	GUA irradiated male (35Gy): GUA female=1:1	50	35	3	6	20	4	1	7			8
4.3
Irradiated HC		1021		23 度
Irradiated GUA		1273	1272	21.7 度
Sep	Pattern	Female NO.	Re-capture Female	Die before blood	Die after blood	Laying eggs	5.7 blood	1	2	3	0	Diss NO.
1	GUA male: GUA female=1:1	50	43	3	5	22	10	1	10			11
2	HC male: GUA male: GUA female=5:1:1	50	33	2	7	20	6		6			6
3	HC male: GUA male: GUA female=5:1:1	50	31	5	5	20	5		2		1	3
4	HC irradiated male (28 Gy): GUA male: GUA female=5:1:1	50	33	4	2	24	4		3			3
5	HC irradiated male (28 Gy): GUA male: GUA female=5:1:1	50	40	5	5	21	6		9			9
6	GUA irradiated male (35 Gy): GUA male: GUA female=5:1:1	50	29	1	4	22	2		3			3
7	GUA irradiated male (35 Gy): GUA male: GUA female=5:1:1	50	44	11	4	19	2	1	9			10
8	HC male: GUA female=1:1	50	41	3	7	21	7		7			7
9	HC irradiated male (28 Gy): GUA female=1:1	50	39	6	5	17	3		11			11
10	GUA irradiated male (35Gy): GUA female=1:1	50	40	2	4	19	6	1	12			13

## Sheet: Semi-field rep1 and rep2
Pattern	Rep	hatch number	egg number	hatch rate	Average	0.854348	Pattern	Rep	hatch number	egg number	hatch rate	Average	0.865012
GUA male: GUA female=1:1	1	62	75	0.826667	SD	0.115093	GUA male: GUA female=1:1	2	50	54	0.925926
GUA male: GUA female=1:1	1	77	82	0.939024	SQRT	4.3589	GUA male: GUA female=1:1	2	14	14	1
GUA male: GUA female=1:1	1	40	55	0.727273	SE	0.0264041	GUA male: GUA female=1:1	2	56	62	0.903226
GUA male: GUA female=1:1	1	50	54	0.925926			GUA male: GUA female=1:1	2	83	97	0.85567
GUA male: GUA female=1:1	1	36	40	0.9	Average	60.3158	GUA male: GUA female=1:1	2	60	61	0.983607
GUA male: GUA female=1:1	1	86	98	0.877551	SD	27.2459	GUA male: GUA female=1:1	2	50	64	0.78125
GUA male: GUA female=1:1	1	60	69	0.869565	SE	6.25064	GUA male: GUA female=1:1	2	36	37	0.972973
GUA male: GUA female=1:1	1	16	17	0.941176	SUM	1146	GUA male: GUA female=1:1	2	53	54	0.981481
GUA male: GUA female=1:1	1	70	71	0.985915			GUA male: GUA female=1:1	2	42	48	0.875
GUA male: GUA female=1:1	1	75	91	0.824176			GUA male: GUA female=1:1	2	64	69	0.927536
GUA male: GUA female=1:1	1	43	52	0.826923			GUA male: GUA female=1:1	2	21	45	0.466667
GUA male: GUA female=1:1	1	91	93	0.978495			GUA male: GUA female=1:1	2	95	103	0.92233
GUA male: GUA female=1:1	1	71	82	0.865854			GUA male: GUA female=1:1	2	87	90	0.966667
GUA male: GUA female=1:1	1	80	89	0.898876			GUA male: GUA female=1:1	2	31	37	0.837838
GUA male: GUA female=1:1	1	6	7	0.857143			GUA male: GUA female=1:1	2	43	63	0.68254
GUA male: GUA female=1:1	1	50	64	0.78125			GUA male: GUA female=1:1	2	70	71	0.985915
GUA male: GUA female=1:1	1	8	15	0.533333			GUA male: GUA female=1:1	2	94	95	0.989474
GUA male: GUA female=1:1	1	33	49	0.673469			GUA male: GUA female=1:1	2	27	38	0.710526
GUA male: GUA female=1:1	1	43	43	1			GUA male: GUA female=1:1	2	86	86	1
19							GUA male: GUA female=1:1	2	12	25	0.48
							GUA male: GUA female=1:1	2	53	59	0.898305
HC male: GUA male: GUA female=5:1:1	1	0	111	0	Average	0.151149	GUA male: GUA female=1:1	2	53	60	0.883333
HC male: GUA male: GUA female=5:1:1	1	0	83	0	SD	0.303182	22
HC male: GUA male: GUA female=5:1:1	1	0	72	0	SQRT	6.63325	HC male: GUA male: GUA female=5:1:1	3	0	72	0	Average	0.250706
HC male: GUA male: GUA female=5:1:1	1	57	61	0.934426	SE	0.0457064	HC male: GUA male: GUA female=5:1:1	3	0	7	0
HC male: GUA male: GUA female=5:1:1	1	57	61	0.934426			HC male: GUA male: GUA female=5:1:1	3	18	48	0.375
HC male: GUA male: GUA female=5:1:1	1	0	34	0	Average	45.7955	HC male: GUA male: GUA female=5:1:1	3	36	41	0.878049
HC male: GUA male: GUA female=5:1:1	1	0	14	0	SD	27.2777	HC male: GUA male: GUA female=5:1:1	3	37	45	0.822222
HC male: GUA male: GUA female=5:1:1	1	0	76	0	SE	4.11227	HC male: GUA male: GUA female=5:1:1	3	0	77	0
HC male: GUA male: GUA female=5:1:1	1	0	95	0	SUM	2015	HC male: GUA male: GUA female=5:1:1	3	0	72	0
HC male: GUA male: GUA female=5:1:1	1	36	61	0.590164			HC male: GUA male: GUA female=5:1:1	3	0	66	0
HC male: GUA male: GUA female=5:1:1	1	91	93	0.978495			HC male: GUA male: GUA female=5:1:1	3	0	20	0
HC male: GUA male: GUA female=5:1:1	1	1	70	0.0142857			HC male: GUA male: GUA female=5:1:1	3	0	14	0
HC male: GUA male: GUA female=5:1:1	1	0	5	0			HC male: GUA male: GUA female=5:1:1	3	0	107	0
HC male: GUA male: GUA female=5:1:1	1	0	24	0			HC male: GUA male: GUA female=5:1:1	3	0	5	0
HC male: GUA male: GUA female=5:1:1	1	0	57	0			HC male: GUA male: GUA female=5:1:1	3	0	12	0
HC male: GUA male: GUA female=5:1:1	1	14	21	0.666667			HC male: GUA male: GUA female=5:1:1	3	40	40	1
HC male: GUA male: GUA female=5:1:1	1	0	57	0			HC male: GUA male: GUA female=5:1:1	3	10	10	1
HC male: GUA male: GUA female=5:1:1	1	0	14	0			HC male: GUA male: GUA female=5:1:1	3	47	56	0.839286
HC male: GUA male: GUA female=5:1:1	1	0	15	0			HC male: GUA male: GUA female=5:1:1	3	0	35	0
HC male: GUA male: GUA female=5:1:1	1	21	49	0.428571			HC male: GUA male: GUA female=5:1:1	3	0	88	0
HC male: GUA male: GUA female=5:1:1	1	0	51	0			HC male: GUA male: GUA female=5:1:1	3	0	100	0
HC male: GUA male: GUA female=5:1:1	1	10	20	0.5			HC male: GUA male: GUA female=5:1:1	3	91	118	0.771186
HC male: GUA male: GUA female=5:1:1	1	28	38	0.736842			HC male: GUA male: GUA female=5:1:1	4	20	32	0.625
HC male: GUA male: GUA female=5:1:1	2	0	11	0			HC male: GUA male: GUA female=5:1:1	4	60	74	0.810811
HC male: GUA male: GUA female=5:1:1	2	0	83	0			HC male: GUA male: GUA female=5:1:1	4	32	33	0.969697
HC male: GUA male: GUA female=5:1:1	2	0	44	0			HC male: GUA male: GUA female=5:1:1	4	0	21	0
HC male: GUA male: GUA female=5:1:1	2	0	29	0			HC male: GUA male: GUA female=5:1:1	4	0	66	0
HC male: GUA male: GUA female=5:1:1	2	0	11	0			HC male: GUA male: GUA female=5:1:1	4	0	20	0
HC male: GUA male: GUA female=5:1:1	2	0	61	0			HC male: GUA male: GUA female=5:1:1	4	26	27	0.962963
HC male: GUA male: GUA female=5:1:1	2	0	48	0			HC male: GUA male: GUA female=5:1:1	4	0	81	0
HC male: GUA male: GUA female=5:1:1	2	2	3	0.666667			HC male: GUA male: GUA female=5:1:1	4	0	85	0
HC male: GUA male: GUA female=5:1:1	2	0	28	0			HC male: GUA male: GUA female=5:1:1	4	30	73	0.410959
HC male: GUA male: GUA female=5:1:1	2	0	12	0			HC male: GUA male: GUA female=5:1:1	4	0	10	0
HC male: GUA male: GUA female=5:1:1	2	0	22	0			HC male: GUA male: GUA female=5:1:1	4	0	108	0
HC male: GUA male: GUA female=5:1:1	2	1	5	0.2			HC male: GUA male: GUA female=5:1:1	4	0	103	0
HC male: GUA male: GUA female=5:1:1	2	0	40	0			HC male: GUA male: GUA female=5:1:1	4	0	51	0
HC male: GUA male: GUA female=5:1:1	2	0	53	0			HC male: GUA male: GUA female=5:1:1	4	0	98	0
HC male: GUA male: GUA female=5:1:1	2	0	56	0			HC male: GUA male: GUA female=5:1:1	4	17	86	0.197674
HC male: GUA male: GUA female=5:1:1	2	0	26	0			HC male: GUA male: GUA female=5:1:1	4	0	5	0
HC male: GUA male: GUA female=5:1:1	2	0	57	0			HC male: GUA male: GUA female=5:1:1	4	38	104	0.365385
HC male: GUA male: GUA female=5:1:1	2	0	52	0			HC male: GUA male: GUA female=5:1:1	4	0	70	0
HC male: GUA male: GUA female=5:1:1	2	0	77	0			HC male: GUA male: GUA female=5:1:1	4	0	83	0
HC male: GUA male: GUA female=5:1:1	2	0	65	0			40
HC male: GUA male: GUA female=5:1:1	2	0	50	0			HC irradiated male (28 Gy): GUA male: GUA female=5:1:1	3	0	20	0	Average	0.13902
44							HC irradiated male (28 Gy): GUA male: GUA female=5:1:1	3	0	38	0
							HC irradiated male (28 Gy): GUA male: GUA female=5:1:1	3	0	31	0
							HC irradiated male (28 Gy): GUA male: GUA female=5:1:1	3	0	121	0
HC irradiated male (28 Gy): GUA male: GUA female=5:1:1	1	7	59	0.118644	Average	0.17122	HC irradiated male (28 Gy): GUA male: GUA female=5:1:1	3	0	60	0
HC irradiated male (28 Gy): GUA male: GUA female=5:1:1	1	10	10	1	SD	0.31021	HC irradiated male (28 Gy): GUA male: GUA female=5:1:1	3	0	79	0
HC irradiated male (28 Gy): GUA male: GUA female=5:1:1	1	1	64	0.015625	SQRT	5.91608	HC irradiated male (28 Gy): GUA male: GUA female=5:1:1	3	0	85	0
HC irradiated male (28 Gy): GUA male: GUA female=5:1:1	1	0	74	0	SE	0.0524351	HC irradiated male (28 Gy): GUA male: GUA female=5:1:1	3	0	107	0
HC irradiated male (28 Gy): GUA male: GUA female=5:1:1	1	0	84	0			HC irradiated male (28 Gy): GUA male: GUA female=5:1:1	3	21	31	0.677419
HC irradiated male (28 Gy): GUA male: GUA female=5:1:1	1	23	26	0.884615	Average	54.0857	HC irradiated male (28 Gy): GUA male: GUA female=5:1:1	3	0	76	0
HC irradiated male (28 Gy): GUA male: GUA female=5:1:1	1	1	4	0.25	SD	28.5104	HC irradiated male (28 Gy): GUA male: GUA female=5:1:1	3	0	116	0
HC irradiated male (28 Gy): GUA male: GUA female=5:1:1	1	6	12	0.5	SE	4.81914	HC irradiated male (28 Gy): GUA male: GUA female=5:1:1	3	0	117	0
HC irradiated male (28 Gy): GUA male: GUA female=5:1:1	1	0	89	0	SUM	1893	HC irradiated male (28 Gy): GUA male: GUA female=5:1:1	3	84	104	0.807692
HC irradiated male (28 Gy): GUA male: GUA female=5:1:1	1	0	96	0			HC irradiated male (28 Gy): GUA male: GUA female=5:1:1	3	0	114	0
HC irradiated male (28 Gy): GUA male: GUA female=5:1:1	1	0	69	0			HC irradiated male (28 Gy): GUA male: GUA female=5:1:1	3	0	55	0
HC irradiated male (28 Gy): GUA male: GUA female=5:1:1	1	0	52	0			HC irradiated male (28 Gy): GUA male: GUA female=5:1:1	3	17	119	0.142857
HC irradiated male (28 Gy): GUA male: GUA female=5:1:1	1	21	58	0.362069			HC irradiated male (28 Gy): GUA male: GUA female=5:1:1	3	55	56	0.982143
HC irradiated male (28 Gy): GUA male: GUA female=5:1:1	1	0	65	0			HC irradiated male (28 Gy): GUA male: GUA female=5:1:1	3	0	71	0
HC irradiated male (28 Gy): GUA male: GUA female=5:1:1	1	0	61	0			HC irradiated male (28 Gy): GUA male: GUA female=5:1:1	3	0	10	0
HC irradiated male (28 Gy): GUA male: GUA female=5:1:1	1	0	60	0			HC irradiated male (28 Gy): GUA male: GUA female=5:1:1	3	31	34	0.911765
HC irradiated male (28 Gy): GUA male: GUA female=5:1:1	1	0	69	0			HC irradiated male (28 Gy): GUA male: GUA female=5:1:1	3	0	73	0
HC irradiated male (28 Gy): GUA male: GUA female=5:1:1	1	28	70	0.4			HC irradiated male (28 Gy): GUA male: GUA female=5:1:1	3	0	96	0
HC irradiated male (28 Gy): GUA male: GUA female=5:1:1	1	0	36	0			HC irradiated male (28 Gy): GUA male: GUA female=5:1:1	3	0	80	0
HC irradiated male (28 Gy): GUA male: GUA female=5:1:1	2	0	12	0			HC irradiated male (28 Gy): GUA male: GUA female=5:1:1	3	0	22	0
HC irradiated male (28 Gy): GUA male: GUA female=5:1:1	2	0	74	0			HC irradiated male (28 Gy): GUA male: GUA female=5:1:1	4	3	76	0.0394737
HC irradiated male (28 Gy): GUA male: GUA female=5:1:1	2	0	17	0			HC irradiated male (28 Gy): GUA male: GUA female=5:1:1	4	0	75	0
HC irradiated male (28 Gy): GUA male: GUA female=5:1:1	2	0	101	0			HC irradiated male (28 Gy): GUA male: GUA female=5:1:1	4	0	53	0
HC irradiated male (28 Gy): GUA male: GUA female=5:1:1	2	0	55	0			HC irradiated male (28 Gy): GUA male: GUA female=5:1:1	4	0	31	0
HC irradiated male (28 Gy): GUA male: GUA female=5:1:1	2	58	72	0.805556			HC irradiated male (28 Gy): GUA male: GUA female=5:1:1	4	0	52	0
HC irradiated male (28 Gy): GUA male: GUA female=5:1:1	2	51	52	0.980769			HC irradiated male (28 Gy): GUA male: GUA female=5:1:1	4	0	10	0
HC irradiated male (28 Gy): GUA male: GUA female=5:1:1	2	0	58	0			HC irradiated male (28 Gy): GUA male: GUA female=5:1:1	4	0	46	0
HC irradiated male (28 Gy): GUA male: GUA female=5:1:1	2	0	93	0			HC irradiated male (28 Gy): GUA male: GUA female=5:1:1	4	0	62	0
HC irradiated male (28 Gy): GUA male: GUA female=5:1:1	2	3	18	0.166667			HC irradiated male (28 Gy): GUA male: GUA female=5:1:1	4	47	55	0.854545
HC irradiated male (28 Gy): GUA male: GUA female=5:1:1	2	0	9	0			HC irradiated male (28 Gy): GUA male: GUA female=5:1:1	4	0	39	0
HC irradiated male (28 Gy): GUA male: GUA female=5:1:1	2	0	17	0			HC irradiated male (28 Gy): GUA male: GUA female=5:1:1	4	0	15	0
HC irradiated male (28 Gy): GUA male: GUA female=5:1:1	2	29	57	0.508772			HC irradiated male (28 Gy): GUA male: GUA female=5:1:1	4	51	62	0.822581
HC irradiated male (28 Gy): GUA male: GUA female=5:1:1	2	0	98	0			HC irradiated male (28 Gy): GUA male: GUA female=5:1:1	4	0	79	0
HC irradiated male (28 Gy): GUA male: GUA female=5:1:1	2	0	70	0			HC irradiated male (28 Gy): GUA male: GUA female=5:1:1	4	0	14	0
HC irradiated male (28 Gy): GUA male: GUA female=5:1:1	2	0	32	0			HC irradiated male (28 Gy): GUA male: GUA female=5:1:1	4	19	45	0.422222
35							HC irradiated male (28 Gy): GUA male: GUA female=5:1:1	4	1	104	0.00961538
GUA irradiated male (35 Gy): GUA male: GUA female=5:1:1	1	2	40	0.05	Average	0.390343	HC irradiated male (28 Gy): GUA male: GUA female=5:1:1	4	0	88	0
GUA irradiated male (35 Gy): GUA male: GUA female=5:1:1	1	4	47	0.0851064	SD	0.423707	HC irradiated male (28 Gy): GUA male: GUA female=5:1:1	4	0	110	0
GUA irradiated male (35 Gy): GUA male: GUA female=5:1:1	1	51	51	1	SQRT	6.08276	HC irradiated male (28 Gy): GUA male: GUA female=5:1:1	4	0	93	0
GUA irradiated male (35 Gy): GUA male: GUA female=5:1:1	1	53	70	0.757143	SE	0.069657	HC irradiated male (28 Gy): GUA male: GUA female=5:1:1	4	65	111	0.585586
GUA irradiated male (35 Gy): GUA male: GUA female=5:1:1	1	11	11	1			HC irradiated male (28 Gy): GUA male: GUA female=5:1:1	4	0	8	0
GUA irradiated male (35 Gy): GUA male: GUA female=5:1:1	1	1	27	0.037037	Average	47.0541	45
GUA irradiated male (35 Gy): GUA male: GUA female=5:1:1	1	0	49	0	SD	25.0953	GUA irradiated male (35 Gy): GUA male: GUA female=5:1:1	3	101	102	0.990196	Average	0.265523
GUA irradiated male (35 Gy): GUA male: GUA female=5:1:1	1	20	59	0.338983	SE	4.12564	GUA irradiated male (35 Gy): GUA male: GUA female=5:1:1	3	1	91	0.010989
GUA irradiated male (35 Gy): GUA male: GUA female=5:1:1	1	0	61	0	SUM	1741	GUA irradiated male (35 Gy): GUA male: GUA female=5:1:1	3	0	36	0
GUA irradiated male (35 Gy): GUA male: GUA female=5:1:1	1	0	51	0			GUA irradiated male (35 Gy): GUA male: GUA female=5:1:1	3	98	111	0.882883
GUA irradiated male (35 Gy): GUA male: GUA female=5:1:1	1	5	47	0.106383			GUA irradiated male (35 Gy): GUA male: GUA female=5:1:1	3	26	98	0.265306
GUA irradiated male (35 Gy): GUA male: GUA female=5:1:1	1	1	61	0.0163934			GUA irradiated male (35 Gy): GUA male: GUA female=5:1:1	3	40	46	0.869565
GUA irradiated male (35 Gy): GUA male: GUA female=5:1:1	1	7	7	1			GUA irradiated male (35 Gy): GUA male: GUA female=5:1:1	3	1	100	0.01
GUA irradiated male (35 Gy): GUA male: GUA female=5:1:1	1	53	61	0.868852			GUA irradiated male (35 Gy): GUA male: GUA female=5:1:1	3	10	16	0.625
GUA irradiated male (35 Gy): GUA male: GUA female=5:1:1	1	52	52	1			GUA irradiated male (35 Gy): GUA male: GUA female=5:1:1	3	0	51	0
GUA irradiated male (35 Gy): GUA male: GUA female=5:1:1	1	50	64	0.78125			GUA irradiated male (35 Gy): GUA male: GUA female=5:1:1	3	0	42	0
GUA irradiated male (35 Gy): GUA male: GUA female=5:1:1	1	0	34	0			GUA irradiated male (35 Gy): GUA male: GUA female=5:1:1	3	1	98	0.0102041
GUA irradiated male (35 Gy): GUA male: GUA female=5:1:1	1	5	104	0.0480769			GUA irradiated male (35 Gy): GUA male: GUA female=5:1:1	3	27	36	0.75
GUA irradiated male (35 Gy): GUA male: GUA female=5:1:1	2	56	70	0.8			GUA irradiated male (35 Gy): GUA male: GUA female=5:1:1	3	3	95	0.0315789
GUA irradiated male (35 Gy): GUA male: GUA female=5:1:1	2	0	40	0			GUA irradiated male (35 Gy): GUA male: GUA female=5:1:1	3	3	119	0.0252101
GUA irradiated male (35 Gy): GUA male: GUA female=5:1:1	2	75	82	0.914634			GUA irradiated male (35 Gy): GUA male: GUA female=5:1:1	3	2	55	0.0363636
GUA irradiated male (35 Gy): GUA male: GUA female=5:1:1	2	2	14	0.142857			GUA irradiated male (35 Gy): GUA male: GUA female=5:1:1	3	1	23	0.0434783
GUA irradiated male (35 Gy): GUA male: GUA female=5:1:1	2	58	63	0.920635			GUA irradiated male (35 Gy): GUA male: GUA female=5:1:1	3	2	30	0.0666667
GUA irradiated male (35 Gy): GUA male: GUA female=5:1:1	2	0	77	0			GUA irradiated male (35 Gy): GUA male: GUA female=5:1:1	3	6	90	0.0666667
GUA irradiated male (35 Gy): GUA male: GUA female=5:1:1	2	0	16	0			GUA irradiated male (35 Gy): GUA male: GUA female=5:1:1	3	40	42	0.952381
GUA irradiated male (35 Gy): GUA male: GUA female=5:1:1	2	33	33	1			GUA irradiated male (35 Gy): GUA male: GUA female=5:1:1	3	89	99	0.89899
GUA irradiated male (35 Gy): GUA male: GUA female=5:1:1	2	33	75	0.44			GUA irradiated male (35 Gy): GUA male: GUA female=5:1:1	3	2	14	0.142857
GUA irradiated male (35 Gy): GUA male: GUA female=5:1:1	2	1	52	0.0192308			GUA irradiated male (35 Gy): GUA male: GUA female=5:1:1	3	0	75	0
GUA irradiated male (35 Gy): GUA male: GUA female=5:1:1	2	9	13	0.692308			GUA irradiated male (35 Gy): GUA male: GUA female=5:1:1	4	62	64	0.96875
GUA irradiated male (35 Gy): GUA male: GUA female=5:1:1	2	0	48	0			GUA irradiated male (35 Gy): GUA male: GUA female=5:1:1	4	0	27	0
GUA irradiated male (35 Gy): GUA male: GUA female=5:1:1	2	0	15	0			GUA irradiated male (35 Gy): GUA male: GUA female=5:1:1	4	69	85	0.811765
GUA irradiated male (35 Gy): GUA male: GUA female=5:1:1	2	0	102	0			GUA irradiated male (35 Gy): GUA male: GUA female=5:1:1	4	45	50	0.9
GUA irradiated male (35 Gy): GUA male: GUA female=5:1:1	2	15	30	0.5			GUA irradiated male (35 Gy): GUA male: GUA female=5:1:1	4	0	87	0
GUA irradiated male (35 Gy): GUA male: GUA female=5:1:1	2	8	8	1			GUA irradiated male (35 Gy): GUA male: GUA female=5:1:1	4	77	81	0.950617
GUA irradiated male (35 Gy): GUA male: GUA female=5:1:1	2	2	35	0.0571429			GUA irradiated male (35 Gy): GUA male: GUA female=5:1:1	4	2	102	0.0196078
GUA irradiated male (35 Gy): GUA male: GUA female=5:1:1	2	0	57	0			GUA irradiated male (35 Gy): GUA male: GUA female=5:1:1	4	0	8	0
GUA irradiated male (35 Gy): GUA male: GUA female=5:1:1	2	13	15	0.866667			GUA irradiated male (35 Gy): GUA male: GUA female=5:1:1	4	0	12	0
37							GUA irradiated male (35 Gy): GUA male: GUA female=5:1:1	4	0	67	0
							GUA irradiated male (35 Gy): GUA male: GUA female=5:1:1	4	0	10	0
							GUA irradiated male (35 Gy): GUA male: GUA female=5:1:1	4	0	55	0
							GUA irradiated male (35 Gy): GUA male: GUA female=5:1:1	4	23	88	0.261364
HC male: GUA female=1:1	1	0	55	0	Average	0.00155473	GUA irradiated male (35 Gy): GUA male: GUA female=5:1:1	4	0	65	0
HC male: GUA female=1:1	1	1	67	0.0149254	SD	0.00522755	GUA irradiated male (35 Gy): GUA male: GUA female=5:1:1	4	1	86	0.0116279
HC male: GUA female=1:1	1	0	6	0	SQRT	4.79583	GUA irradiated male (35 Gy): GUA male: GUA female=5:1:1	4	0	94	0
HC male: GUA female=1:1	1	0	42	0	SE	0.00109002	GUA irradiated male (35 Gy): GUA male: GUA female=5:1:1	4	0	28	0
HC male: GUA female=1:1	1	0	63	0			GUA irradiated male (35 Gy): GUA male: GUA female=5:1:1	4	2	106	0.0188679
HC male: GUA female=1:1	1	0	50	0	Average	38.7391
HC male: GUA female=1:1	1	0	61	0	SD	23.3826	40
HC male: GUA female=1:1	1	0	44	0	SE	4.87561	HC male: GUA female=1:1	2	0	79	0	Average	0
HC male: GUA female=1:1	1	0	8	0	SUM	891	HC male: GUA female=1:1	2	0	70	0
HC male: GUA female=1:1	1	0	71	0			HC male: GUA female=1:1	2	0	96	0
HC male: GUA female=1:1	1	0	17	0			HC male: GUA female=1:1	2	0	95	0
HC male: GUA female=1:1	1	0	51	0			HC male: GUA female=1:1	2	0	97	0
HC male: GUA female=1:1	1	0	8	0			HC male: GUA female=1:1	2	0	58	0
HC male: GUA female=1:1	1	0	65	0			HC male: GUA female=1:1	2	0	8	0
HC male: GUA female=1:1	1	0	12	0			HC male: GUA female=1:1	2	0	52	0
HC male: GUA female=1:1	1	0	72	0			HC male: GUA female=1:1	2	0	115	0
HC male: GUA female=1:1	1	0	22	0			HC male: GUA female=1:1	2	0	87	0
HC male: GUA female=1:1	1	1	48	0.0208333			HC male: GUA female=1:1	2	0	45	0
HC male: GUA female=1:1	1	0	40	0			HC male: GUA female=1:1	2	0	42	0
HC male: GUA female=1:1	1	0	30	0			HC male: GUA female=1:1	2	0	67	0
HC male: GUA female=1:1	1	0	8	0			HC male: GUA female=1:1	2	0	83	0
HC male: GUA female=1:1	1	0	5	0			HC male: GUA female=1:1	2	0	17	0
HC male: GUA female=1:1	1	0	46	0			HC male: GUA female=1:1	2	0	65	0
23							HC male: GUA female=1:1	2	0	59	0
							HC male: GUA female=1:1	2	0	54	0
							HC male: GUA female=1:1	2	0	53	0
							HC male: GUA female=1:1	2	0	67	0
HC irradiated male (28 Gy): GUA female=1:1	1	0	32	0	Average	0.00238095	HC male: GUA female=1:1	2	0	78	0
HC irradiated male (28 Gy): GUA female=1:1	1	3	63	0.047619	SD	0.0106479	21
HC irradiated male (28 Gy): GUA female=1:1	1	0	51	0	SQRT	4.47214	HC irradiated male (28 Gy): GUA female=1:1	2	0	79	0	Average	0
HC irradiated male (28 Gy): GUA female=1:1	1	0	14	0	SE	0.00238095	HC irradiated male (28 Gy): GUA female=1:1	2	0	110	0
HC irradiated male (28 Gy): GUA female=1:1	1	0	25	0			HC irradiated male (28 Gy): GUA female=1:1	2	0	56	0
HC irradiated male (28 Gy): GUA female=1:1	1	0	58	0	Average	33.5	HC irradiated male (28 Gy): GUA female=1:1	2	0	62	0
HC irradiated male (28 Gy): GUA female=1:1	1	0	63	0	SD	21.3505	HC irradiated male (28 Gy): GUA female=1:1	2	0	28	0
HC irradiated male (28 Gy): GUA female=1:1	1	0	15	0	SE	4.77411	HC irradiated male (28 Gy): GUA female=1:1	2	0	71	0
HC irradiated male (28 Gy): GUA female=1:1	1	0	57	0	SUM	670	HC irradiated male (28 Gy): GUA female=1:1	2	0	32	0
HC irradiated male (28 Gy): GUA female=1:1	1	0	15	0			HC irradiated male (28 Gy): GUA female=1:1	2	0	90	0
HC irradiated male (28 Gy): GUA female=1:1	1	0	53	0			HC irradiated male (28 Gy): GUA female=1:1	2	0	97	0
HC irradiated male (28 Gy): GUA female=1:1	1	0	11	0			HC irradiated male (28 Gy): GUA female=1:1	2	0	10	0
HC irradiated male (28 Gy): GUA female=1:1	1	0	31	0			HC irradiated male (28 Gy): GUA female=1:1	2	0	88	0
HC irradiated male (28 Gy): GUA female=1:1	1	0	19	0			HC irradiated male (28 Gy): GUA female=1:1	2	0	37	0
HC irradiated male (28 Gy): GUA female=1:1	1	0	11	0			HC irradiated male (28 Gy): GUA female=1:1	2	0	103	0
HC irradiated male (28 Gy): GUA female=1:1	1	0	9	0			HC irradiated male (28 Gy): GUA female=1:1	2	0	33	0
HC irradiated male (28 Gy): GUA female=1:1	1	0	57	0			HC irradiated male (28 Gy): GUA female=1:1	2	0	64	0
HC irradiated male (28 Gy): GUA female=1:1	1	0	16	0			HC irradiated male (28 Gy): GUA female=1:1	2	0	91	0
HC irradiated male (28 Gy): GUA female=1:1	1	0	60	0			HC irradiated male (28 Gy): GUA female=1:1	2	0	44	0
HC irradiated male (28 Gy): GUA female=1:1	1	0	10	0			17
20							GUA irradiated male (35Gy): GUA female=1:1	2	1	89	0.011236	Average	0.0277196
							GUA irradiated male (35Gy): GUA female=1:1	2	1	68	0.0147059
							GUA irradiated male (35Gy): GUA female=1:1	2	0	62	0
							GUA irradiated male (35Gy): GUA female=1:1	2	0	5	0
GUA irradiated male (35Gy): GUA female=1:1	1	0	6	0	Average	0.0327258	GUA irradiated male (35Gy): GUA female=1:1	2	0	89	0
GUA irradiated male (35Gy): GUA female=1:1	1	2	34	0.0588235	SD	0.0425615	GUA irradiated male (35Gy): GUA female=1:1	2	6	98	0.0612245
GUA irradiated male (35Gy): GUA female=1:1	1	1	29	0.0344828	SQRT	4.47214	GUA irradiated male (35Gy): GUA female=1:1	2	1	91	0.010989
GUA irradiated male (35Gy): GUA female=1:1	1	0	67	0	SE	0.00951705	GUA irradiated male (35Gy): GUA female=1:1	2	1	67	0.0149254
GUA irradiated male (35Gy): GUA female=1:1	1	0	40	0			GUA irradiated male (35Gy): GUA female=1:1	2	1	114	0.00877193
GUA irradiated male (35Gy): GUA female=1:1	1	2	38	0.0526316	Average	39	GUA irradiated male (35Gy): GUA female=1:1	2	2	66	0.030303
GUA irradiated male (35Gy): GUA female=1:1	1	2	12	0.166667	SD	27.3842	GUA irradiated male (35Gy): GUA female=1:1	2	1	24	0.0416667
GUA irradiated male (35Gy): GUA female=1:1	1	4	73	0.0547945	SE	6.12329	GUA irradiated male (35Gy): GUA female=1:1	2	1	112	0.00892857
GUA irradiated male (35Gy): GUA female=1:1	1	0	74	0	SUM	780	GUA irradiated male (35Gy): GUA female=1:1	2	4	58	0.0689655
GUA irradiated male (35Gy): GUA female=1:1	1	1	66	0.0151515			GUA irradiated male (35Gy): GUA female=1:1	2	0	34	0
GUA irradiated male (35Gy): GUA female=1:1	1	4	98	0.0408163			GUA irradiated male (35Gy): GUA female=1:1	2	4	76	0.0526316
GUA irradiated male (35Gy): GUA female=1:1	1	1	29	0.0344828			GUA irradiated male (35Gy): GUA female=1:1	2	10	64	0.15625
GUA irradiated male (35Gy): GUA female=1:1	1	1	13	0.0769231			GUA irradiated male (35Gy): GUA female=1:1	2	2	83	0.0240964
GUA irradiated male (35Gy): GUA female=1:1	1	0	63	0			GUA irradiated male (35Gy): GUA female=1:1	2	0	53	0
GUA irradiated male (35Gy): GUA female=1:1	1	0	5	0			GUA irradiated male (35Gy): GUA female=1:1	2	2	91	0.021978
GUA irradiated male (35Gy): GUA female=1:1	1	0	23	0			19
GUA irradiated male (35Gy): GUA female=1:1	1	0	7	0
GUA irradiated male (35Gy): GUA female=1:1	1	2	61	0.0327869
GUA irradiated male (35Gy): GUA female=1:1	1	2	23	0.0869565
GUA irradiated male (35Gy): GUA female=1:1	1	0	19	0
20

## Sheet: HC to GT Male Comtetitiveness
HC male:GT male:GT female	hatch number	egg number	hatch rate			HC male:GUA male:GUA female	Rep	hatch number	egg number	hatch rate
0:50:50 (compatible)	44	49	0.897959	0.917423	Average	0:50:50 (compatible)	1	29	39	0.74359	0.866981	Average
20	50	50	1	0.0759834	SD	15	1	68	70	0.971429	0.13463	SD
0:50:50 (compatible)	51	52	0.980769	4.47214	SQRT	0:50:50 (compatible)	1	27	28	0.964286	3.87298	SQRT
0:50:50 (compatible)	38	44	0.863636	0.0169904	SE	0:50:50 (compatible)	1	36	36	1	0.0347612	SE
0:50:50 (compatible)	24	28	0.857143			0:50:50 (compatible)	1	23	31	0.741935
0:50:50 (compatible)	44	49	0.897959	57.1	Average	0:50:50 (compatible)	1	30	46	0.652174	37.4667	Average
0:50:50 (compatible)	49	49	1	17.8116	SD	0:50:50 (compatible)	1	17	19	0.894737	14.0706	SD
0:50:50 (compatible)	81	84	0.964286	3.98279	SE	0:50:50 (compatible)	1	22	31	0.709677	3.63301	SE
0:50:50 (compatible)	36	47	0.765957	1142	SUM	0:50:50 (compatible)	1	34	34	1	562	SUM
0:50:50 (compatible)	36	37	0.972973			0:50:50 (compatible)	1	23	23	1
0:50:50 (compatible)	50	60	0.833333			0:50:50 (compatible)	1	45	45	1
0:50:50 (compatible)	47	62	0.758065			0:50:50 (compatible)	1	32	40	0.8
0:50:50 (compatible)	33	34	0.970588			0:50:50 (compatible)	1	37	55	0.672727
0:50:50 (compatible)	71	73	0.972603			0:50:50 (compatible)	1	41	48	0.854167
0:50:50 (compatible)	60	72	0.833333			0:50:50 (compatible)	1	17	17	1
0:50:50 (compatible)	92	95	0.968421
0:50:50 (compatible)	77	77	1			2 days, 2:50:50	1	33	34	0.970588	0.591224	Average
0:50:50 (compatible)	37	40	0.925			28	1	55	55	1	0.427969	SD
0:50:50 (compatible)	67	72	0.930556			2 days, 2:50:50	1	48	48	1	5.2915	SQRT
0:50:50 (compatible)	65	68	0.955882			2 days, 2:50:50	1	34	40	0.85	0.0808785	SE
						2 days, 2:50:50	1	0	12	0
2 days, 2:50:50	34	70	0.485714	0.461586	Average	2 days, 2:50:50	1	43	43	1	33.2143	Average
25	32	65	0.492308	0.420411	SD	2 days, 2:50:50	1	5	5	1	13.7716	SD
2 days, 2:50:50	0	83	0	5	SQRT	2 days, 2:50:50	1	20	22	0.909091	2.60258	SE
2 days, 2:50:50	0	73	0	0.0840822	SE	2 days, 2:50:50	1	40	42	0.952381	930	SUM
2 days, 2:50:50	0	72	0			2 days, 2:50:50	1	0	10	0
2 days, 2:50:50	48	49	0.979592	51.52	Average	2 days, 2:50:50	1	17	36	0.472222
2 days, 2:50:50	5	6	0.833333	27.4319	SD	2 days, 2:50:50	1	0	32	0
2 days, 2:50:50	28	32	0.875	5.48638	SE	2 days, 2:50:50	1	16	24	0.666667
2 days, 2:50:50	2	20	0.1	1288	SUM	2 days, 2:50:50	1	7	21	0.333333
2 days, 2:50:50	0	4	0			2 days, 2:50:50	1	0	22	0
2 days, 2:50:50	55	58	0.948276			2 days, 2:50:50	1	0	52	0
2 days, 2:50:50	30	51	0.588235			2 days, 2:50:50	1	4	28	0.142857
2 days, 2:50:50	37	39	0.948718			2 days, 2:50:50	1	25	25	1
2 days, 2:50:50	0	94	0			2 days, 2:50:50	1	18	39	0.461538
2 days, 2:50:50	43	43	1			2 days, 2:50:50	1	28	30	0.933333
2 days, 2:50:50	24	35	0.685714			2 days, 2:50:50	1	31	32	0.96875
2 days, 2:50:50	47	50	0.94			2 days, 2:50:50	1	0	19	0
2 days, 2:50:50	0	85	0			2 days, 2:50:50	1	22	29	0.758621
2 days, 2:50:50	0	57	0			2 days, 2:50:50	1	9	49	0.183673
2 days, 2:50:50	19	19	1			2 days, 2:50:50	1	31	32	0.96875
2 days, 2:50:50	0	64	0			2 days, 2:50:50	1	0	40	0
2 days, 2:50:50	0	13	0			2 days, 2:50:50	1	52	52	1
2 days, 2:50:50	11	25	0.44			2 days, 2:50:50	1	56	57	0.982456
2 days, 2:50:50	83	88	0.943182
2 days, 2:50:50	26	93	0.27957			10 days, 10:50:50	1	34	34	1	0.141391	Average
						22	1	0	41	0	0.346212	SD
10 days, 10:50:50	0	21	0	0.0373303	Average	10 days, 10:50:50	1	0	23	0	4.69042	SQRT
26	0	35	0	0.190348	SD	10 days, 10:50:50	1	30	31	0.967742	0.0738127	SE
10 days, 10:50:50	0	65	0	5.09902	SQRT	10 days, 10:50:50	1	0	26	0
10 days, 10:50:50	0	41	0	0.0373303	SE	10 days, 10:50:50	1	0	11	0	28.1818	Average
10 days, 10:50:50	0	27	0			10 days, 10:50:50	1	1	7	0.142857	13.7482	SD
10 days, 10:50:50	0	48	0	55.9231	Average	10 days, 10:50:50	1	0	20	0	2.93113	SE
10 days, 10:50:50	0	86	0	21.4624	SD	10 days, 10:50:50	1	0	28	0	620	SUM
10 days, 10:50:50	0	62	0	4.20912	SE	10 days, 10:50:50	1	0	18	0
10 days, 10:50:50	0	59	0	1454	SUM	10 days, 10:50:50	1	34	34	1
10 days, 10:50:50	0	55	0			10 days, 10:50:50	1	0	24	0
10 days, 10:50:50	0	75	0			10 days, 10:50:50	1	0	52	0
10 days, 10:50:50	0	63	0			10 days, 10:50:50	1	0	37	0
10 days, 10:50:50	0	80	0			10 days, 10:50:50	1	0	44	0
10 days, 10:50:50	66	68	0.970588			10 days, 10:50:50	1	0	10	0
10 days, 10:50:50	0	62	0			10 days, 10:50:50	1	0	52	0
10 days, 10:50:50	0	10	0			10 days, 10:50:50	1	0	29	0
10 days, 10:50:50	0	41	0			10 days, 10:50:50	1	0	6	0
10 days, 10:50:50	0	63	0			10 days, 10:50:50	1	0	47	0
10 days, 10:50:50	0	61	0			10 days, 10:50:50	1	0	29	0
10 days, 10:50:50	0	75	0			10 days, 10:50:50	1	0	17	0
10 days, 10:50:50	0	57	0
10 days, 10:50:50	0	19	0			20 days, 20:50:50	1	3	46	0.0652174	0.040936	Average
10 days, 10:50:50	0	52	0			20 days, 20:50:50	1	3	40	0.075	0.131256	SD
10 days, 10:50:50	0	83	0			20 days, 20:50:50	1	0	15	0	4.56822	SQRT
10 days, 10:50:50	0	50	0			20 days, 20:50:50	1	21	33	0.636364	0.0287323	SE
10 days, 10:50:50	0	96	0			20 days, 20:50:50	1	0	43	0
						20 days, 20:50:50	1	0	43	0	39.9167	Average
20 days, 20:50:50	0	65	0	0	Average	20 days, 20:50:50	1	0	46	0	11.0686	SD
22	0	3	0	0	SD	20 days, 20:50:50	1	0	53	0	2.42296	SE
20 days, 20:50:50	0	70	0	4.69042	SQRT	20 days, 20:50:50	1	0	40	0	958	SUM
20 days, 20:50:50	0	36	0	0	SE	20 days, 20:50:50	1	0	39	0
20 days, 20:50:50	0	71	0			20 days, 20:50:50	1	0	40	0
20 days, 20:50:50	0	10	0	59.5	Average	20 days, 20:50:50	1	0	42	0
20 days, 20:50:50	0	58	0	23.0687	SD	20 days, 20:50:50	1	0	31	0
20 days, 20:50:50	0	68	0	4.91827	SE	20 days, 20:50:50	1	0	34	0
20 days, 20:50:50	0	91	0	1309	SUM	20 days, 20:50:50	1	3	34	0.0882353
20 days, 20:50:50	0	93	0			20 days, 20:50:50	1	0	33	0
20 days, 20:50:50	0	55	0			20 days, 20:50:50	1	2	17	0.117647
20 days, 20:50:50	0	78	0			20 days, 20:50:50	1	0	31	0
20 days, 20:50:50	0	80	0			20 days, 20:50:50	1	0	60	0
20 days, 20:50:50	0	44	0			20 days, 20:50:50	1	0	62	0
20 days, 20:50:50	0	46	0			20 days, 20:50:50	1	0	42	0
20 days, 20:50:50	0	48	0			20 days, 20:50:50	1	0	36	0
20 days, 20:50:50	0	80	0			20 days, 20:50:50	1	0	48	0
20 days, 20:50:50	0	78	0			20 days, 20:50:50	1	0	50	0
20 days, 20:50:50	0	53	0
20 days, 20:50:50	0	46	0			50:0:50(CI)	1	0	43	0	0.00492373	Average
20 days, 20:50:50	0	73	0			23	1	0	36	0	0.0167878	SD
20 days, 20:50:50	0	63	0			50:0:50(CI)	1	0	19	0	4.79583	SQRT
						50:0:50(CI)	1	0	52	0	0.0035005	SE
50:0:50(CI)	0	76	0	0	Average	50:0:50(CI)	1	2	46	0.0434783
24	0	74	0	0	SD	50:0:50(CI)	1	0	33	0	37.7826	Average
50:0:50(CI)	0	46	0	4.89898	SQRT	50:0:50(CI)	1	0	39	0	15.7825	SD
50:0:50(CI)	0	64	0	0	SE	50:0:50(CI)	1	0	56	0	3.29088	SE
50:0:50(CI)	0	38	0			50:0:50(CI)	1	0	27	0	869	SUM
50:0:50(CI)	0	41	0	54.4583	Average	50:0:50(CI)	1	0	47	0
50:0:50(CI)	0	83	0	19.04	SD	50:0:50(CI)	1	0	60	0
50:0:50(CI)	0	56	0	3.88651	SE	50:0:50(CI)	1	0	35	0
50:0:50(CI)	0	43	0	1307	SUM	50:0:50(CI)	1	0	44	0
50:0:50(CI)	0	90	0			50:0:50(CI)	1	0	15	0
50:0:50(CI)	0	80	0			50:0:50(CI)	1	0	19	0
50:0:50(CI)	0	76	0			50:0:50(CI)	1	0	22	0
50:0:50(CI)	0	59	0			50:0:50(CI)	1	3	43	0.0697674
50:0:50(CI)	0	56	0			50:0:50(CI)	1	0	12	0
50:0:50(CI)	0	43	0			50:0:50(CI)	1	0	31	0
50:0:50(CI)	0	51	0			50:0:50(CI)	1	0	70	0
50:0:50(CI)	0	50	0			50:0:50(CI)	1	0	55	0
50:0:50(CI)	0	72	0			50:0:50(CI)	1	0	48	0
50:0:50(CI)	0	33	0			50:0:50(CI)	1	0	17	0
50:0:50(CI)	0	45	0
50:0:50(CI)	0	53	0
50:0:50(CI)	0	19	0			HC male:GUA male:GUA female	Rep	hatch number	egg number	hatch rate
50:0:50(CI)	0	30	0			0:50:50(compatible)	2	48	50	0.96	0.862277	Average
50:0:50(CI)	0	29	0			0:50:50(compatible)	2	29	42	0.690476	0.164184	SD
						0:50:50(compatible)	2	78	80	0.975	5.65685	SQRT
						0:50:50(compatible)	2	98	100	0.98	0.0290239	SE
						0:50:50(compatible)	2	50	56	0.892857
						0:50:50(compatible)	2	33	42	0.785714	59.4375	Average
						0:50:50(compatible)	2	68	68	1	24.0804	SD
						0:50:50(compatible)	2	45	60	0.75	4.25686	SE
						0:50:50(compatible)	2	18	19	0.947368	1902	SUM
						0:50:50(compatible)	2	43	45	0.955556
						0:50:50(compatible)	2	49	50	0.98
						0:50:50(compatible)	2	31	48	0.645833
						0:50:50(compatible)	2	29	31	0.935484
						0:50:50(compatible)	2	98	104	0.942308
						0:50:50(compatible)	2	9	11	0.818182
						0:50:50(compatible)	2	50	90	0.555556
						0:50:50(compatible)	2	44	62	0.709677
						0:50:50(compatible)	2	42	58	0.724138
						0:50:50(compatible)	2	94	98	0.959184
						0:50:50(compatible)	2	56	58	0.965517
						0:50:50(compatible)	2	56	56	1
						0:50:50(compatible)	2	50	56	0.892857
						0:50:50(compatible)	2	25	69	0.362319
						0:50:50(compatible)	2	60	96	0.625
						0:50:50(compatible)	2	59	59	1
						0:50:50(compatible)	2	68	68	1
						0:50:50(compatible)	2	59	59	1
						0:50:50(compatible)	2	50	51	0.980392
						0:50:50(compatible)	2	96	96	1
						0:50:50(compatible)	2	64	70	0.914286
						0:50:50(compatible)	2	19	19	1
						0:50:50(compatible)	2	20	31	0.645161
						2 days, 2:50:50	2	108	111	0.972973	0.470785	Average
						2 days, 2:50:50	2	0	117	0	0.4429	SD
						2 days, 2:50:50	2	65	69	0.942029	5.65685	SQRT
						2 days, 2:50:50	2	11	39	0.282051	0.0782944	SE
						2 days, 2:50:50	2	39	71	0.549296
						2 days, 2:50:50	2	0	51	0	60.9375	Average
						2 days, 2:50:50	2	0	40	0	28.0598	SD
						2 days, 2:50:50	2	65	65	1	4.96031	SE
						2 days, 2:50:50	2	0	37	0	1950	SUM
						2 days, 2:50:50	2	60	64	0.9375
						2 days, 2:50:50	2	10	85	0.117647
						2 days, 2:50:50	2	54	58	0.931034
						2 days, 2:50:50	2	0	50	0
						2 days, 2:50:50	2	33	45	0.733333
						2 days, 2:50:50	2	65	77	0.844156
						2 days, 2:50:50	2	75	75	1
						2 days, 2:50:50	2	83	84	0.988095
						2 days, 2:50:50	2	61	68	0.897059
						2 days, 2:50:50	2	109	111	0.981982
						2 days, 2:50:50	2	0	24	0
						2 days, 2:50:50	2	0	66	0
						2 days, 2:50:50	2	69	101	0.683168
						2 days, 2:50:50	2	88	88	1
						2 days, 2:50:50	2	0	16	0
						2 days, 2:50:50	2	0	62	0
						2 days, 2:50:50	2	12	27	0.444444
						2 days, 2:50:50	2	0	15	0
						2 days, 2:50:50	2	33	45	0.733333
						2 days, 2:50:50	2	0	39	0
						2 days, 2:50:50	2	1	37	0.027027
						2 days, 2:50:50	2	0	89	0
						2 days, 2:50:50	2	24	24	1
						10 days, 10:50:50	2	77	79	0.974684	0.180164	Average
						10 days, 10:50:50	2	0	104	0	0.338366	SD
						10 days, 10:50:50	2	0	46	0	5.38516	SQRT
						10 days, 10:50:50	2	27	36	0.75	0.062833	SE
						10 days, 10:50:50	2	20	68	0.294118
						10 days, 10:50:50	2	0	109	0	60.3448	Average
						10 days, 10:50:50	2	1	59	0.0169492	30.7679	SD
						10 days, 10:50:50	2	0	20	0	5.71345	SE
						10 days, 10:50:50	2	0	55	0	1750	SUM
						10 days, 10:50:50	2	1	91	0.010989
						10 days, 10:50:50	2	26	103	0.252427
						10 days, 10:50:50	2	73	78	0.935897
						10 days, 10:50:50	2	52	70	0.742857
						10 days, 10:50:50	2	0	10	0
						10 days, 10:50:50	2	0	59	0
						10 days, 10:50:50	2	0	58	0
						10 days, 10:50:50	2	0	59	0
						10 days, 10:50:50	2	16	16	1
						10 days, 10:50:50	2	0	41	0
						10 days, 10:50:50	2	1	100	0.01
						10 days, 10:50:50	2	0	47	0
						10 days, 10:50:50	2	0	125	0
						10 days, 10:50:50	2	0	81	0
						10 days, 10:50:50	2	0	75	0
						10 days, 10:50:50	2	0	10	0
						10 days, 10:50:50	2	0	44	0
						10 days, 10:50:50	2	0	27	0
						10 days, 10:50:50	2	9	38	0.236842
						10 days, 10:50:50	2	0	42	0
						20 days, 20:50:50	2	77	103	0.747573	0.120681	Average
						20 days, 20:50:50	2	4	53	0.0754717	0.276707	SD
						20 days, 20:50:50	2	3	40	0.075	5.56776	SQRT
						20 days, 20:50:50	2	83	84	0.988095	0.0496981	SE
						20 days, 20:50:50	2	2	86	0.0232558
						20 days, 20:50:50	2	0	58	0	57.3871	Average
						20 days, 20:50:50	2	0	84	0	30.2563	SD
						20 days, 20:50:50	2	0	48	0	5.4342	SE
						20 days, 20:50:50	2	0	12	0	1779	SUM
						20 days, 20:50:50	2	0	119	0
						20 days, 20:50:50	2	0	108	0
						20 days, 20:50:50	2	0	57	0
						20 days, 20:50:50	2	0	68	0
						20 days, 20:50:50	2	1	59	0.0169492
						20 days, 20:50:50	2	0	41	0
						20 days, 20:50:50	2	0	101	0
						20 days, 20:50:50	2	0	83	0
						20 days, 20:50:50	2	0	60	0
						20 days, 20:50:50	2	0	59	0
						20 days, 20:50:50	2	50	50	1
						20 days, 20:50:50	2	0	11	0
						20 days, 20:50:50	2	0	70	0
						20 days, 20:50:50	2	0	87	0
						20 days, 20:50:50	2	6	38	0.157895
						20 days, 20:50:50	2	0	10	0
						20 days, 20:50:50	2	15	41	0.365854
						20 days, 20:50:50	2	8	54	0.148148
						20 days, 20:50:50	2	0	21	0
						20 days, 20:50:50	2	1	7	0.142857
						20 days, 20:50:50	2	0	23	0
						20 days, 20:50:50	2	0	44	0
						50:0:50(CI)	2	0	84	0	0.00372655	Average
						50:0:50(CI)	2	0	29	0	0.0156963	SD
						50:0:50(CI)	2	0	72	0	6.08276	SQRT
						50:0:50(CI)	2	0	57	0	0.00258046	SE
						50:0:50(CI)	2	0	70	0
						50:0:50(CI)	2	0	43	0	60.8378	Average
						50:0:50(CI)	2	0	41	0	29.6372	SD
						50:0:50(CI)	2	0	75	0	4.87232	SE
						50:0:50(CI)	2	0	93	0	2251	SUM
						50:0:50(CI)	2	10	115	0.0869565
						50:0:50(CI)	2	0	96	0
						50:0:50(CI)	2	1	108	0.00925926
						50:0:50(CI)	2	0	19	0
						50:0:50(CI)	2	0	18	0
						50:0:50(CI)	2	0	106	0
						50:0:50(CI)	2	0	50	0
						50:0:50(CI)	2	0	68	0
						50:0:50(CI)	2	0	36	0
						50:0:50(CI)	2	0	43	0
						50:0:50(CI)	2	0	84	0
						50:0:50(CI)	2	0	106	0
						50:0:50(CI)	2	2	48	0.0416667
						50:0:50(CI)	2	0	98	0
						50:0:50(CI)	2	0	33	0
						50:0:50(CI)	2	0	32	0
						50:0:50(CI)	2	0	23	0
						50:0:50(CI)	2	0	101	0
						50:0:50(CI)	2	0	104	0
						50:0:50(CI)	2	0	66	0
						50:0:50(CI)	2	0	42	0
						50:0:50(CI)	2	0	19	0
						50:0:50(CI)	2	0	60	0
						50:0:50(CI)	2	0	56	0
						50:0:50(CI)	2	0	44	0
						50:0:50(CI)	2	0	32	0
						50:0:50(CI)	2	0	41	0
						50:0:50(CI)	2	0	39	0

## Sheet: from exp5
HC male:GT male:GT female	hatch number	egg number	hatch rate			HC male:GUA male:GUA female	hatch number	egg number	hatch rate				GZ.T8
00:50:50	44	49	0.897959	0.917423	Average	00:50:50	29	39	0.74359	0.866981	Average		Gz.LF9
20	50	50	1	0.0759834	SD	15	68	70	0.971429	0.13463	SD		Gz.B9
	51	52	0.980769	#REF!	SQRT		27	28	0.964286	3.87298	SQRT
	38	44	0.863636	#REF!	SE		36	36	1	0.0347612	SE
	24	28	0.857143				23	31	0.741935
	44	49	0.897959	57.1	Average		30	46	0.652174	37.4667	Average
	49	49	1	17.8116	SD		17	19	0.894737	14.0706	SD
	81	84	0.964286	#REF!	SE		22	31	0.709677	3.63301	SE
	36	47	0.765957	1142	SUM		34	34	1	562	SUM
	36	37	0.972973				23	23	1
	50	60	0.833333				45	45	1
	47	62	0.758065				32	40	0.8
	33	34	0.970588				37	55	0.672727
	71	73	0.972603				41	48	0.854167
	60	72	0.833333				17	17	1
	92	95	0.968421
	77	77	1			2 days, 2:50:50	33	34	0.970588	0.591224	Average
	37	40	0.925			28	55	55	1	0.427969	SD
	67	72	0.930556				48	48	1	5.2915	SQRT
	65	68	0.955882				34	40	0.85	0.0808785	SE
							0	12	0
2 days, 2:50:50	34	70	0.485714	0.461586	Average		43	43	1	33.2143	Average
25	32	65	0.492308	0.420411	SD		5	5	1	13.7716	SD
	0	83	0	#REF!	SQRT		20	22	0.909091	2.60258	SE
	0	73	0	#REF!	SE		40	42	0.952381	930	SUM
	0	72	0				0	10	0
	48	49	0.979592	51.52	Average		17	36	0.472222
	5	6	0.833333	27.4319	SD		0	32	0
	28	32	0.875	#REF!	SE		16	24	0.666667
	2	20	0.1	1288	SUM		7	21	0.333333
	0	4	0				0	22	0
	55	58	0.948276				0	52	0
	30	51	0.588235				4	28	0.142857
	37	39	0.948718				25	25	1
	0	94	0				18	39	0.461538
	43	43	1				28	30	0.933333
	24	35	0.685714				31	32	0.96875
	47	50	0.94				0	19	0
	0	85	0				22	29	0.758621
	0	57	0				9	49	0.183673
	19	19	1				31	32	0.96875
	0	64	0				0	40	0
	0	13	0				52	52	1
	11	25	0.44				56	57	0.982456
	83	88	0.943182
	26	93	0.27957			10 days, 10:50:50	34	34	1	0.141391	Average
						22	0	41	0	0.346212	SD
10 days, 10:50:50	0	21	0	0.0373303	Average		0	23	0	4.69042	SQRT
26	0	35	0	0.190348	SD		30	31	0.967742	0.0738127	SE
	0	65	0	#REF!	SQRT		0	26	0
	0	41	0	#REF!	SE		0	11	0	28.1818	Average
	0	27	0				1	7	0.142857	13.7482	SD
	0	48	0	55.9231	Average		0	20	0	2.93113	SE
	0	86	0	21.4624	SD		0	28	0	620	SUM
	0	62	0	#REF!	SE		0	18	0
	0	59	0	1454	SUM		34	34	1
	0	55	0				0	24	0
	0	75	0				0	52	0
	0	63	0				0	37	0
	0	80	0				0	44	0
	66	68	0.970588				0	10	0
	0	62	0				0	52	0
	0	10	0				0	29	0
	0	41	0				0	6	0
	0	63	0				0	47	0
	0	61	0				0	29	0
	0	75	0				0	17	0
	0	57	0
	0	19	0			20 days, 20:50:50	3	46	0.0652174	0.040936	Average
	0	52	0			24	3	40	0.075	0.131256	SD
	0	83	0				0	15	0	4.89898	SQRT
	0	50	0				21	33	0.636364	0.0267925	SE
	0	96	0				0	43	0
							0	43	0	39.9167	Average
20 days, 20:50:50	0	65	0	0	Average		0	46	0	11.0686	SD
22	0	3	0	0	SD		0	53	0	2.25937	SE
	0	70	0	#REF!	SQRT		0	40	0	958	SUM
	0	36	0	#REF!	SE		0	39	0
	0	71	0				0	40	0
	0	10	0	59.5	Average		0	42	0
	0	58	0	23.0687	SD		0	31	0
	0	68	0	#REF!	SE		0	34	0
	0	91	0	1309	SUM		3	34	0.0882353
	0	93	0				0	33	0
	0	55	0				2	17	0.117647
	0	78	0				0	31	0
	0	80	0				0	60	0
	0	44	0				0	62	0
	0	46	0				0	42	0
	0	48	0				0	36	0
	0	80	0				0	48	0
	0	78	0				0	50	0
	0	53	0
	0	46	0			2 days, 2:00:50	0	43	0	0.00492373	Average
	0	73	0			23	0	36	0	0.0167878	SD
	0	63	0				0	19	0	4.79583	SQRT
							0	52	0	0.0035005	SE
2 days, 2:00:50	0	76	0	0	Average		2	46	0.0434783
24	0	74	0	0	SD		0	33	0	37.7826	Average
	0	46	0	#REF!	SQRT		0	39	0	15.7825	SD
	0	64	0	0	SE		0	56	0	3.29088	SE
	0	38	0				0	27	0	869	SUM
	0	41	0	54.4583	Average		0	47	0
	0	83	0	19.04	SD		0	60	0
	0	56	0	#REF!	SE		0	35	0
	0	43	0	1307	SUM		0	44	0
	0	90	0				0	15	0
	0	80	0				0	19	0
	0	76	0				0	22	0
	0	59	0				3	43	0.0697674
	0	56	0				0	12	0
	0	43	0				0	31	0
	0	51	0				0	70	0
	0	50	0				0	55	0
	0	72	0				0	48	0
	0	33	0				0	17	0
	0	45	0
	0	53	0
	0	19	0
	0	30	0
	0	29	0

## Sheet: HC femlae rescue GUA male
Gz.T10 and Gz.LF11			2014-07-22
Cross	Hatch no	Egg no	hatch rate
HC F X GUA M	59	59	1	Average	0.603523
HC F X GUA M	24	33	0.727273	STEV	0.266766
HC F X GUA M	49	83	0.590361	sqrt	4.47214
HC F X GUA M	5	13	0.384615	SE	0.0596508
HC F X GUA M	31	57	0.54386
HC F X GUA M	35	45	0.777778	Average	50.45
HC F X GUA M	20	62	0.322581	Stev	16.3078
HC F X GUA M	31	43	0.72093	SE	3.64654
HC F X GUA M	26	53	0.490566	SUM	1009
HC F X GUA M	29	47	0.617021
HC F X GUA M	34	42	0.809524
HC F X GUA M	13	66	0.19697
HC F X GUA M	14	80	0.175
HC F X GUA M	51	55	0.927273
HC F X GUA M	33	55	0.6
HC F X GUA M	1	58	0.0172414
HC F X GUA M	39	48	0.8125
HC F X GUA M	30	36	0.833333
HC F X GUA M	22	31	0.709677
HC F X GUA M	35	43	0.813953
4 blood fed but no laid eggs
Cross	Hatch no	Egg no	hatch rate
GUA M X GUA F	45	63	0.714286	Average	0.906347
GUA M X GUA F	52	56	0.928571	STEV	0.11953
GUA M X GUA F	47	50	0.94	sqrt	4.89898
GUA M X GUA F	54	63	0.857143	SE	0.024399
GUA M X GUA F	85	85	1
GUA M X GUA F	56	59	0.949153	Average	56.0833
GUA M X GUA F	66	68	0.970588	Stev	17.5819
GUA M X GUA F	50	63	0.793651	SE	3.58889
GUA M X GUA F	35	35	1	SUM	1346
GUA M X GUA F	51	51	1
GUA M X GUA F	15	16	0.9375
GUA M X GUA F	56	58	0.965517
GUA M X GUA F	72	73	0.986301
GUA M X GUA F	67	75	0.893333
GUA M X GUA F	44	58	0.758621
GUA M X GUA F	57	57	1
GUA M X GUA F	43	43	1
GUA M X GUA F	68	77	0.883117
GUA M X GUA F	52	53	0.981132
GUA M X GUA F	64	66	0.969697
GUA M X GUA F	57	58	0.982759
GUA M X GUA F	6	8	0.75
GUA M X GUA F	24	46	0.521739
GUA M X GUA F	63	65	0.969231
Cross	Hatch no	Egg no	hatch rate
HC M X GUA F	0	63	0	Average	0.00604444
HC M X GUA F	0	62	0	STEV	0.0169059
HC M X GUA F	0	41	0	sqrt	5
HC M X GUA F	0	62	0	SE	0.00338119
HC M X GUA F	0	41	0
HC M X GUA F	0	46	0	Average	50.24
HC M X GUA F	1	25	0.04	Stev	18.7734
HC M X GUA F	0	67	0	SE	3.75468
HC M X GUA F	1	18	0.0555556	SUM	1256
HC M X GUA F	0	73	0
HC M X GUA F	0	33	0
HC M X GUA F	0	84	0
HC M X GUA F	0	56	0
HC M X GUA F	0	75	0
HC M X GUA F	0	47	0
HC M X GUA F	0	54	0
HC M X GUA F	0	37	0
HC M X GUA F	0	28	0
HC M X GUA F	0	33	0
HC M X GUA F	0	76	0
HC M X GUA F	0	64	0
HC M X GUA F	0	67	0
HC M X GUA F	0	44	0
HC M X GUA F	0	42	0
HC M X GUA F	1	18	0.0555556
